# Supplementary material for: N-(2-Amino­pyridin-3-yl)-4-methyl-N-(4-methyl­phenyl­sulfon­yl)benzene­sulfonamide
Source: Acta Crystallogr Sect E Struct Rep Online. 2012 Mar 21;68(Pt 4):o1136. doi: 10.1107/S1600536812010872 (PMC3344082; doi:10.1107/S1600536812010872)
Supplement: Supplementary file 1 [file e-68-o1136-sup1.cif]

##############################################################################
#                                                                            #
# This CIF contains the data in a paper accepted for publication in          #
# Acta Crystallographica Section E. It conforms to the requirements of       #
# Notes for Authors for Acta Crystallographica Section E, and has been       #
# peer reviewed under the auspices of the IUCr Commission on Journals.       #
#                                                                            #
# Full details of the Crystallographic Information File format               #
# are given in the paper "The Crystallographic Information File (CIF):       #
# a New Standard Archive File for Crystallography" by S. R. Hall, F. H.      #
# Allen and I. D. Brown [Acta Cryst. (1991), A47, 655-685].                  #
#                                                                            #
# The current version of the core CIF dictionary is obtainable from          #
# ftp://ftp.iucr.org/pub/cif_core.dic.                                       #
#                                                                            #
# Software is freely available for graphical display of the structure(s)     #
# in this CIF. For information consult the CIF software page                 #
# http://www.iucr.org/resources/cif/software.                                #
#                                                                            #
# This file may be used for bona fide research purposes within the           #
# scientific community so long as proper attribution is given to the journal # 
# article from which it was obtained.                                        #
#                                                                            #
##############################################################################
data_I
_audit_creation_method     SHELXL-97
_chemical_name_systematic
;
<i>N</i>-(2-Aminopyridin-3-yl)-4-methyl-<i>N</i>-(4-
methylphenylsulfonyl)benzenesulfonamide
;
_chemical_name_common     ?
_chemical_formula_moiety     'C19 H19 N3 O4 S2'
_chemical_formula_sum     'C19 H19 N3 O4 S2'
_chemical_formula_iupac     'C19 H19 N3 O4 S2'
_chemical_formula_weight     417.49
_chemical_melting_point     ?
_symmetry_cell_setting     triclinic
_symmetry_space_group_name_H-M     'P -1'
_symmetry_space_group_name_Hall     '-P 1'
loop_
    _symmetry_equiv_pos_as_xyz
    'x, y, z'
    '-x, -y, -z'
_cell_length_a     8.6343(15)
_cell_length_b     9.6486(17)
_cell_length_c     12.701(2)
_cell_angle_alpha     111.324(2)
_cell_angle_beta     90.109(2)
_cell_angle_gamma     98.097(2)
_cell_volume     974.2(3)
_cell_formula_units_Z     2
_cell_measurement_reflns_used     8939
_cell_measurement_theta_min     2.29
_cell_measurement_theta_max     28.59
_cell_measurement_temperature     102(2)
_exptl_crystal_description     prisms
_exptl_crystal_colour     colourless
_exptl_crystal_size_max     0.25
_exptl_crystal_size_mid     0.25
_exptl_crystal_size_min     0.25
_exptl_crystal_density_diffrn     1.423
_exptl_crystal_density_meas     ?
_exptl_crystal_density_method     'not measured'
_exptl_crystal_F_000     436
_exptl_absorpt_coefficient_mu     0.304
_exptl_absorpt_correction_type     multi-scan
_exptl_absorpt_process_details     '(SADABS; Bruker, 2009)'
_exptl_absorpt_correction_T_min     0.9278
_exptl_absorpt_correction_T_max     0.9278
_exptl_special_details     ?
_diffrn_ambient_temperature     102(2)
_diffrn_radiation_type     MoK\a
_diffrn_radiation_wavelength     0.71073
_diffrn_radiation_monochromator     graphite
_diffrn_measurement_device_type     'Bruker APEXII CCD'
_diffrn_measurement_method     '\f and \w scans'
_diffrn_detector_area_resol_mean     ?
_diffrn_reflns_number     11658
_diffrn_reflns_av_R_equivalents     0.0154
_diffrn_reflns_av_sigmaI/netI     0.0171
_diffrn_reflns_theta_min     1.72
_diffrn_reflns_theta_max     28.80
_diffrn_reflns_theta_full     26.00
_diffrn_measured_fraction_theta_max     0.915
_diffrn_measured_fraction_theta_full     0.995
_diffrn_reflns_limit_h_min     -11
_diffrn_reflns_limit_h_max     11
_diffrn_reflns_limit_k_min     -12
_diffrn_reflns_limit_k_max     12
_diffrn_reflns_limit_l_min     -17
_diffrn_reflns_limit_l_max     17
_diffrn_standards_number     0
_diffrn_standards_interval_count     ?
_diffrn_standards_interval_time     ?
_diffrn_standards_decay_%     ?
_refine_special_details
;
Refinement of <i>F</i>^2^ against ALL reflections. The weighted <i>R</i>-factor
<i>wR</i> and goodness of fit <i>S</i> are based on <i>F</i>^2^, conventional
<i>R</i>-factors <i>R</i> are based on <i>F</i>, with <i>F</i> set to zero for
negative <i>F</i>^2^. The threshold expression of <i>F</i>^2^ >
\s(<i>F</i>^2^) is used only for calculating <i>R</i>-factors(gt) <i>etc</i>.
and is not relevant to the choice of reflections for refinement.
<i>R</i>-factors based on <i>F</i>^2^ are statistically about twice as large
as those based on <i>F</i>, and <i>R</i>- factors based on ALL data will be
even larger.
;
_reflns_number_total     4644
_reflns_number_gt     4381
_reflns_threshold_expression     I>2\s(I)
_refine_ls_structure_factor_coef     Fsqd
_refine_ls_matrix_type     full
_refine_ls_R_factor_all     0.0322
_refine_ls_R_factor_gt     0.0305
_refine_ls_wR_factor_gt     0.0844
_refine_ls_wR_factor_ref     0.0857
_refine_ls_goodness_of_fit_ref     1.027
_refine_ls_restrained_S_all     1.027
_refine_ls_number_reflns     4644
_refine_ls_number_parameters     256
_refine_ls_number_restraints     0
_refine_ls_hydrogen_treatment     constr
_refine_ls_weighting_scheme     calc
_refine_ls_weighting_details
         'calc w=1/[\s^2^(Fo^2^)+(0.0443P)^2^+0.5018P] where P=(Fo^2^+2Fc^2^)/3'
_atom_sites_solution_hydrogens     geom
_atom_sites_solution_primary     direct
_atom_sites_solution_secondary     difmap
_refine_ls_shift/su_max     0.001
_refine_ls_shift/su_mean     0.000
_refine_diff_density_max     0.472
_refine_diff_density_min     -0.347
_refine_ls_extinction_method     none
_refine_ls_extinction_coef     ?
loop_
    _atom_type_symbol
    _atom_type_description
    _atom_type_scat_dispersion_real
    _atom_type_scat_dispersion_imag
    _atom_type_scat_source
    C C 0.0033 0.0016 'International Tables Vol C Tables 4.2.6.8 and 6.1.1.4'
    H H 0.0000 0.0000 'International Tables Vol C Tables 4.2.6.8 and 6.1.1.4'
    N N 0.0061 0.0033 'International Tables Vol C Tables 4.2.6.8 and 6.1.1.4'
    O O 0.0106 0.0060 'International Tables Vol C Tables 4.2.6.8 and 6.1.1.4'
    S S 0.1246 0.1234 'International Tables Vol C Tables 4.2.6.8 and 6.1.1.4'
_computing_data_collection     'APEX2 (Bruker, 2009)'
_computing_cell_refinement     'SAINT (Bruker, 2009)'
_computing_data_reduction     'SAINT (Bruker, 2009)'
_computing_structure_solution     'SHELXS97 (Sheldrick, 2008)'
_computing_structure_refinement     'SHELXL97 (Sheldrick, 2008)'
_computing_molecular_graphics     'X-SEED (Barbour, 2001)'
_computing_publication_material     'X-SEED (Barbour, 2001)'
loop_
    _atom_site_type_symbol
    _atom_site_label
    _atom_site_fract_x
    _atom_site_fract_y
    _atom_site_fract_z
    _atom_site_U_iso_or_equiv
    _atom_site_adp_type
    _atom_site_calc_flag
    _atom_site_refinement_flags
    _atom_site_occupancy
    _atom_site_symmetry_multiplicity
    _atom_site_disorder_assembly
    _atom_site_disorder_group
    S S1 0.69360(4) 0.75142(4) 0.30733(3) 0.02336(9) Uani d . 1 1 . .
    S S2 0.37246(3) 0.60784(3) 0.20345(2) 0.01765(8) Uani d . 1 1 . .
    N N3 0.52302(12) 0.75248(12) 0.24209(9) 0.0186(2) Uani d . 1 1 . .
    N N1 0.47716(14) 1.06813(12) 0.15011(9) 0.0230(2) Uani d . 1 1 . .
    C C5 0.49000(14) 0.89680(13) 0.24605(10) 0.0175(2) Uani d . 1 1 . .
    C C15 0.27102(16) 0.57171(14) 0.50145(11) 0.0232(3) Uani d . 1 1 . .
    H H15 0.3074 0.5249 0.5489 0.028 Uiso calc R 1 1 . .
    C C4 0.43923(15) 0.99755(14) 0.34312(10) 0.0212(2) Uani d . 1 1 . .
    N N2 0.55336(14) 0.84049(12) 0.04958(9) 0.0226(2) Uani d . 1 1 . .
    H H2A 0.5627 0.8686 -0.0090 0.027 Uiso calc R 1 1 . .
    H H2B 0.5743 0.7515 0.0439 0.027 Uiso calc R 1 1 . .
    O O1 0.43589(12) 0.47071(10) 0.15842(8) 0.0268(2) Uani d . 1 1 . .
    O O2 0.26982(11) 0.64689(10) 0.13384(7) 0.02197(19) Uani d . 1 1 . .
    C C13 0.28268(14) 0.62087(13) 0.32986(10) 0.0181(2) Uani d . 1 1 . .
    O O3 0.71981(12) 0.88223(13) 0.40887(8) 0.0331(2) Uani d . 1 1 . .
    C C11 0.92648(15) 0.91006(14) 0.23608(11) 0.0221(2) Uani d . 1 1 . .
    H H11 0.9222 0.9901 0.3065 0.027 Uiso calc R 1 1 . .
    O O4 0.68588(12) 0.60577(13) 0.31366(10) 0.0358(3) Uani d . 1 1 . .
    C C7 0.83292(15) 0.65472(14) 0.10759(11) 0.0231(3) Uani d . 1 1 . .
    H H7 0.7664 0.5614 0.0915 0.028 Uiso calc R 1 1 . .
    C C18 0.16083(15) 0.70512(14) 0.36120(11) 0.0221(2) Uani d . 1 1 . .
    H H18 0.1229 0.7499 0.3129 0.027 Uiso calc R 1 1 . .
    C C6 0.82897(14) 0.77329(14) 0.21034(10) 0.0193(2) Uani d . 1 1 . .
    C C1 0.50712(14) 0.93365(13) 0.14787(10) 0.0189(2) Uani d . 1 1 . .
    C C8 0.93574(15) 0.67576(15) 0.02953(11) 0.0241(3) Uani d . 1 1 . .
    H H8 0.9385 0.5962 -0.0413 0.029 Uiso calc R 1 1 . .
    C C3 0.40867(17) 1.13551(14) 0.34406(11) 0.0257(3) Uani d . 1 1 . .
    H H3 0.3740 1.2072 0.4097 0.031 Uiso calc R 1 1 . .
    C C2 0.43063(18) 1.16433(14) 0.24579(11) 0.0268(3) Uani d . 1 1 . .
    H H2 0.4113 1.2591 0.2463 0.032 Uiso calc R 1 1 . .
    C C16 0.15029(16) 0.65788(14) 0.53587(11) 0.0238(3) Uani d . 1 1 . .
    C C17 0.09552(16) 0.72267(15) 0.46422(12) 0.0249(3) Uani d . 1 1 . .
    H H17 0.0120 0.7799 0.4862 0.030 Uiso calc R 1 1 . .
    C C14 0.33857(15) 0.55326(14) 0.39957(11) 0.0210(2) Uani d . 1 1 . .
    H H14 0.4216 0.4956 0.3774 0.025 Uiso calc R 1 1 . .
    C C19 0.0856(2) 0.68232(16) 0.65014(12) 0.0327(3) Uani d . 1 1 . .
    H H19B 0.0813 0.5900 0.6663 0.049 Uiso calc R 1 1 . .
    H H19C -0.0202 0.7083 0.6503 0.049 Uiso calc R 1 1 . .
    H H19A 0.1535 0.7646 0.7083 0.049 Uiso calc R 1 1 . .
    C C9 1.03573(15) 0.81185(15) 0.05290(11) 0.0227(2) Uani d . 1 1 . .
    C C10 1.03021(15) 0.92753(15) 0.15694(11) 0.0242(3) Uani d . 1 1 . .
    H H10 1.0986 1.0200 0.1741 0.029 Uiso calc R 1 1 . .
    C C12 1.14802(17) 0.83002(19) -0.03295(13) 0.0327(3) Uani d . 1 1 . .
    H H12A 1.1896 0.9369 -0.0127 0.049 Uiso calc R 1 1 . .
    H H12C 1.0932 0.7913 -0.1080 0.049 Uiso calc R 1 1 . .
    H H12B 1.2345 0.7738 -0.0343 0.049 Uiso calc R 1 1 . .
    H H4 0.4215 0.9725 0.4113 0.023(4) Uiso d R 1 1 . .
loop_
    _atom_site_aniso_label
    _atom_site_aniso_U_11
    _atom_site_aniso_U_22
    _atom_site_aniso_U_33
    _atom_site_aniso_U_12
    _atom_site_aniso_U_13
    _atom_site_aniso_U_23
    S1 0.02049(15) 0.03476(18) 0.02280(16) 0.00556(12) 0.00028(11) 0.01947(14)
    S2 0.02354(15) 0.01561(14) 0.01636(14) 0.00353(10) 0.00067(11) 0.00870(11)
    N3 0.0183(5) 0.0210(5) 0.0219(5) 0.0032(4) -0.0003(4) 0.0144(4)
    N1 0.0351(6) 0.0178(5) 0.0182(5) 0.0031(4) 0.0017(4) 0.0094(4)
    C5 0.0201(5) 0.0174(5) 0.0174(5) 0.0008(4) -0.0012(4) 0.0100(4)
    C15 0.0310(7) 0.0209(6) 0.0200(6) 0.0009(5) -0.0011(5) 0.0114(5)
    C4 0.0253(6) 0.0227(6) 0.0150(5) -0.0010(5) -0.0015(4) 0.0079(5)
    N2 0.0330(6) 0.0220(5) 0.0189(5) 0.0095(4) 0.0068(4) 0.0125(4)
    O1 0.0401(5) 0.0198(4) 0.0242(5) 0.0107(4) 0.0069(4) 0.0104(4)
    O2 0.0276(5) 0.0205(4) 0.0193(4) 0.0003(3) -0.0052(3) 0.0103(3)
    C13 0.0216(5) 0.0162(5) 0.0181(5) 0.0008(4) 0.0011(4) 0.0087(4)
    O3 0.0264(5) 0.0553(7) 0.0172(4) 0.0067(4) -0.0019(4) 0.0129(4)
    C11 0.0253(6) 0.0201(6) 0.0211(6) 0.0042(5) -0.0016(5) 0.0074(5)
    O4 0.0273(5) 0.0486(6) 0.0519(7) 0.0088(4) 0.0025(5) 0.0412(6)
    C7 0.0204(6) 0.0199(6) 0.0282(6) 0.0015(4) -0.0016(5) 0.0083(5)
    C18 0.0225(6) 0.0223(6) 0.0258(6) 0.0039(5) 0.0009(5) 0.0135(5)
    C6 0.0176(5) 0.0229(6) 0.0212(6) 0.0047(4) 0.0003(4) 0.0119(5)
    C1 0.0224(6) 0.0188(5) 0.0173(5) 0.0008(4) -0.0001(4) 0.0095(4)
    C8 0.0218(6) 0.0245(6) 0.0236(6) 0.0061(5) -0.0005(5) 0.0051(5)
    C3 0.0376(7) 0.0189(6) 0.0172(6) 0.0027(5) 0.0011(5) 0.0034(5)
    C2 0.0425(8) 0.0156(5) 0.0219(6) 0.0035(5) 0.0010(5) 0.0067(5)
    C16 0.0305(6) 0.0183(6) 0.0201(6) -0.0030(5) 0.0027(5) 0.0065(5)
    C17 0.0250(6) 0.0222(6) 0.0282(7) 0.0048(5) 0.0055(5) 0.0097(5)
    C14 0.0253(6) 0.0186(5) 0.0219(6) 0.0032(4) 0.0000(5) 0.0108(5)
    C19 0.0476(9) 0.0257(7) 0.0223(6) 0.0010(6) 0.0104(6) 0.0078(5)
    C9 0.0188(6) 0.0293(6) 0.0238(6) 0.0056(5) -0.0001(5) 0.0135(5)
    C10 0.0244(6) 0.0217(6) 0.0272(6) -0.0009(5) -0.0020(5) 0.0115(5)
    C12 0.0263(7) 0.0470(9) 0.0290(7) 0.0048(6) 0.0046(5) 0.0193(6)
_geom_special_details
;
All e.s.d.'s (except the e.s.d. in the dihedral angle between two l.s. planes)
are estimated using the full covariance matrix. The cell e.s.d.'s are taken
into account individually in the estimation of e.s.d.'s in distances, angles
and torsion angles; correlations between e.s.d.'s in cell parameters are only
used when they are defined by crystal symmetry. An approximate (isotropic)
treatment of cell e.s.d.'s is used for estimating e.s.d.'s involving l.s.
planes.
;
loop_
    _geom_bond_atom_site_label_1
    _geom_bond_atom_site_label_2
    _geom_bond_site_symmetry_2
    _geom_bond_distance
    _geom_bond_publ_flag
    S1 O4 . 1.4289(11) ?
    S1 O3 . 1.4290(11) ?
    S1 N3 . 1.6916(11) ?
    S1 C6 . 1.7472(13) ?
    S2 O1 . 1.4257(10) ?
    S2 O2 . 1.4292(9) ?
    S2 N3 . 1.6932(11) ?
    S2 C13 . 1.7549(12) ?
    N3 C5 . 1.4435(15) ?
    N1 C2 . 1.3365(17) ?
    N1 C1 . 1.3487(16) ?
    C5 C4 . 1.3812(17) ?
    C5 C1 . 1.4183(16) ?
    C15 C14 . 1.3824(18) ?
    C15 C16 . 1.3966(19) ?
    C15 H15 . 0.9500 ?
    C4 C3 . 1.3889(18) ?
    C4 H4 . 0.9869 ?
    N2 C1 . 1.3463(16) ?
    N2 H2A . 0.8800 ?
    N2 H2B . 0.8800 ?
    C13 C18 . 1.3905(17) ?
    C13 C14 . 1.3962(16) ?
    C11 C10 . 1.3875(19) ?
    C11 C6 . 1.3891(17) ?
    C11 H11 . 0.9500 ?
    C7 C8 . 1.3824(19) ?
    C7 C6 . 1.3923(18) ?
    C7 H7 . 0.9500 ?
    C18 C17 . 1.3884(18) ?
    C18 H18 . 0.9500 ?
    C8 C9 . 1.3978(19) ?
    C8 H8 . 0.9500 ?
    C3 C2 . 1.3818(18) ?
    C3 H3 . 0.9500 ?
    C2 H2 . 0.9500 ?
    C16 C17 . 1.3921(19) ?
    C16 C19 . 1.5052(18) ?
    C17 H17 . 0.9500 ?
    C14 H14 . 0.9500 ?
    C19 H19B . 0.9800 ?
    C19 H19C . 0.9800 ?
    C19 H19A . 0.9800 ?
    C9 C10 . 1.3916(19) ?
    C9 C12 . 1.5017(18) ?
    C10 H10 . 0.9500 ?
    C12 H12A . 0.9800 ?
    C12 H12C . 0.9800 ?
    C12 H12B . 0.9800 ?
loop_
    _geom_angle_atom_site_label_1
    _geom_angle_atom_site_label_2
    _geom_angle_atom_site_label_3
    _geom_angle_site_symmetry_1
    _geom_angle_site_symmetry_3
    _geom_angle
    _geom_angle_publ_flag
    O4 S1 O3 . . 119.52(7) ?
    O4 S1 N3 . . 106.78(6) ?
    O3 S1 N3 . . 108.02(6) ?
    O4 S1 C6 . . 110.55(6) ?
    O3 S1 C6 . . 108.89(6) ?
    N3 S1 C6 . . 101.52(5) ?
    O1 S2 O2 . . 120.02(6) ?
    O1 S2 N3 . . 108.18(6) ?
    O2 S2 N3 . . 103.63(5) ?
    O1 S2 C13 . . 110.28(6) ?
    O2 S2 C13 . . 108.76(6) ?
    N3 S2 C13 . . 104.73(5) ?
    C5 N3 S1 . . 116.80(8) ?
    C5 N3 S2 . . 117.39(8) ?
    S1 N3 S2 . . 123.89(6) ?
    C2 N1 C1 . . 118.78(11) ?
    C4 C5 C1 . . 119.84(11) ?
    C4 C5 N3 . . 120.91(10) ?
    C1 C5 N3 . . 119.23(11) ?
    C14 C15 C16 . . 121.18(12) ?
    C14 C15 H15 . . 119.4 ?
    C16 C15 H15 . . 119.4 ?
    C5 C4 C3 . . 119.42(11) ?
    C5 C4 H4 . . 121.4 ?
    C3 C4 H4 . . 119.2 ?
    C1 N2 H2A . . 120.0 ?
    C1 N2 H2B . . 120.0 ?
    H2A N2 H2B . . 120.0 ?
    C18 C13 C14 . . 121.12(11) ?
    C18 C13 S2 . . 118.79(9) ?
    C14 C13 S2 . . 120.02(10) ?
    C10 C11 C6 . . 118.68(12) ?
    C10 C11 H11 . . 120.7 ?
    C6 C11 H11 . . 120.7 ?
    C8 C7 C6 . . 118.56(12) ?
    C8 C7 H7 . . 120.7 ?
    C6 C7 H7 . . 120.7 ?
    C17 C18 C13 . . 118.91(12) ?
    C17 C18 H18 . . 120.5 ?
    C13 C18 H18 . . 120.5 ?
    C11 C6 C7 . . 121.62(12) ?
    C11 C6 S1 . . 119.22(10) ?
    C7 C6 S1 . . 119.13(10) ?
    N2 C1 N1 . . 116.60(11) ?
    N2 C1 C5 . . 123.35(11) ?
    N1 C1 C5 . . 120.04(11) ?
    C7 C8 C9 . . 121.25(12) ?
    C7 C8 H8 . . 119.4 ?
    C9 C8 H8 . . 119.4 ?
    C2 C3 C4 . . 117.37(12) ?
    C2 C3 H3 . . 121.3 ?
    C4 C3 H3 . . 121.3 ?
    N1 C2 C3 . . 124.53(12) ?
    N1 C2 H2 . . 117.7 ?
    C3 C2 H2 . . 117.7 ?
    C17 C16 C15 . . 118.80(12) ?
    C17 C16 C19 . . 121.52(13) ?
    C15 C16 C19 . . 119.66(12) ?
    C18 C17 C16 . . 121.10(12) ?
    C18 C17 H17 . . 119.4 ?
    C16 C17 H17 . . 119.4 ?
    C15 C14 C13 . . 118.87(12) ?
    C15 C14 H14 . . 120.6 ?
    C13 C14 H14 . . 120.6 ?
    C16 C19 H19B . . 109.5 ?
    C16 C19 H19C . . 109.5 ?
    H19B C19 H19C . . 109.5 ?
    C16 C19 H19A . . 109.5 ?
    H19B C19 H19A . . 109.5 ?
    H19C C19 H19A . . 109.5 ?
    C10 C9 C8 . . 118.77(12) ?
    C10 C9 C12 . . 121.34(12) ?
    C8 C9 C12 . . 119.89(13) ?
    C11 C10 C9 . . 121.12(12) ?
    C11 C10 H10 . . 119.4 ?
    C9 C10 H10 . . 119.4 ?
    C9 C12 H12A . . 109.5 ?
    C9 C12 H12C . . 109.5 ?
    H12A C12 H12C . . 109.5 ?
    C9 C12 H12B . . 109.5 ?
    H12A C12 H12B . . 109.5 ?
    H12C C12 H12B . . 109.5 ?
loop_
    _geom_torsion_atom_site_label_1
    _geom_torsion_atom_site_label_2
    _geom_torsion_atom_site_label_3
    _geom_torsion_atom_site_label_4
    _geom_torsion_site_symmetry_1
    _geom_torsion_site_symmetry_2
    _geom_torsion_site_symmetry_3
    _geom_torsion_site_symmetry_4
    _geom_torsion
    _geom_torsion_publ_flag
    O4 S1 N3 C5 . . . . 167.92(9) ?
    O3 S1 N3 C5 . . . . 38.18(10) ?
    C6 S1 N3 C5 . . . . -76.26(10) ?
    O4 S1 N3 S2 . . . . 4.12(10) ?
    O3 S1 N3 S2 . . . . -125.62(8) ?
    C6 S1 N3 S2 . . . . 119.94(8) ?
    O1 S2 N3 C5 . . . . 155.43(9) ?
    O2 S2 N3 C5 . . . . 27.00(10) ?
    C13 S2 N3 C5 . . . . -86.95(9) ?
    O1 S2 N3 S1 . . . . -40.86(9) ?
    O2 S2 N3 S1 . . . . -169.29(7) ?
    C13 S2 N3 S1 . . . . 76.76(8) ?
    S1 N3 C5 C4 . . . . -76.63(13) ?
    S2 N3 C5 C4 . . . . 88.25(13) ?
    S1 N3 C5 C1 . . . . 104.66(11) ?
    S2 N3 C5 C1 . . . . -90.46(12) ?
    C1 C5 C4 C3 . . . . -1.36(19) ?
    N3 C5 C4 C3 . . . . 179.93(11) ?
    O1 S2 C13 C18 . . . . -152.71(10) ?
    O2 S2 C13 C18 . . . . -19.17(12) ?
    N3 S2 C13 C18 . . . . 91.11(11) ?
    O1 S2 C13 C14 . . . . 30.27(12) ?
    O2 S2 C13 C14 . . . . 163.81(10) ?
    N3 S2 C13 C14 . . . . -85.91(11) ?
    C14 C13 C18 C17 . . . . 0.59(19) ?
    S2 C13 C18 C17 . . . . -176.40(10) ?
    C10 C11 C6 C7 . . . . -0.19(19) ?
    C10 C11 C6 S1 . . . . -178.09(10) ?
    C8 C7 C6 C11 . . . . -0.73(19) ?
    C8 C7 C6 S1 . . . . 177.17(10) ?
    O4 S1 C6 C11 . . . . -139.70(10) ?
    O3 S1 C6 C11 . . . . -6.50(12) ?
    N3 S1 C6 C11 . . . . 107.29(10) ?
    O4 S1 C6 C7 . . . . 42.35(12) ?
    O3 S1 C6 C7 . . . . 175.54(10) ?
    N3 S1 C6 C7 . . . . -70.67(11) ?
    C2 N1 C1 N2 . . . . 179.88(12) ?
    C2 N1 C1 C5 . . . . -0.38(19) ?
    C4 C5 C1 N2 . . . . -178.83(12) ?
    N3 C5 C1 N2 . . . . -0.11(18) ?
    C4 C5 C1 N1 . . . . 1.45(18) ?
    N3 C5 C1 N1 . . . . -179.83(11) ?
    C6 C7 C8 C9 . . . . 0.90(19) ?
    C5 C4 C3 C2 . . . . 0.3(2) ?
    C1 N1 C2 C3 . . . . -0.8(2) ?
    C4 C3 C2 N1 . . . . 0.9(2) ?
    C14 C15 C16 C17 . . . . 1.58(19) ?
    C14 C15 C16 C19 . . . . -176.71(12) ?
    C13 C18 C17 C16 . . . . 0.2(2) ?
    C15 C16 C17 C18 . . . . -1.2(2) ?
    C19 C16 C17 C18 . . . . 177.04(12) ?
    C16 C15 C14 C13 . . . . -0.86(19) ?
    C18 C13 C14 C15 . . . . -0.24(19) ?
    S2 C13 C14 C15 . . . . 176.71(9) ?
    C7 C8 C9 C10 . . . . -0.14(19) ?
    C7 C8 C9 C12 . . . . 178.92(12) ?
    C6 C11 C10 C9 . . . . 0.98(19) ?
    C8 C9 C10 C11 . . . . -0.82(19) ?
    C12 C9 C10 C11 . . . . -179.86(12) ?
loop_
    _geom_hbond_atom_site_label_D
    _geom_hbond_atom_site_label_H
    _geom_hbond_atom_site_label_A
    _geom_hbond_site_symmetry_A
    _geom_hbond_distance_DH
    _geom_hbond_distance_HA
    _geom_hbond_distance_DA
    _geom_hbond_angle_DHA
    N2 H2A N1 2_675 0.88 2.13 2.9948(17) 166
data_global
_journal_date_recd_electronic     2012-02-29
_journal_date_accepted     2012-03-12
_journal_name_full     'Acta Crystallographica, Section E'
_journal_year     2012
_journal_volume     68
_journal_issue      4
_journal_page_first     o1136
_journal_page_last     o1136
_journal_paper_category     QO
_journal_paper_doi     10.1107/S1600536812010872
_journal_coeditor_code     TK5064
_publ_contact_author_name     'Abu Taher'
_publ_contact_author_address
;
      Department of Chemistry
      University of Stellenbosch
      Stellenbosch 7600
      South Africa
;
_publ_contact_author_email     abut@sun.ac.za
_publ_contact_author_fax     '+27 21 808 3360'
_publ_contact_author_phone     '+27 21 808 3345'
_publ_section_title
;\
<i>N</i>-(2-Aminopyridin-3-yl)-4-methyl-<i>N</i>-(4-methylphenylsulfonyl)\
benzenesulfonamide
;
loop_
    _publ_author_name
    _publ_author_address
    'Taher, Abu'
;     Department of Chemistry and Polymer Science
      University of Stellenbosch
      Private Bag X1
      Matieland 7602
      South Africa
;
    'Smith, Vincent J.'
;     Department of Chemistry and Polymer Science
      University of Stellenbosch
      Private Bag X1
      Matieland 7602
      South Africa
;
