# Supplementary material for: N-(2-Amino­pyridin-3-yl)-4-methyl-N-(4-methyl­phenyl­sulfon­yl)benzene­sulfonamide
Source: Acta Crystallogr Sect E Struct Rep Online. 2012 Mar 21;68(Pt 4):o1136. doi: 10.1107/S1600536812010872 (PMC3344082; doi:10.1107/S1600536812010872)
Supplement: Supplementary file 2 [file e-68-o1136-Isup2.hkl]

# 
# h,k,l, Fc-squared, Fo-squared, sigma(Fo-squared) and status flag 
# 
data_I
_shelx_title ' Abu_pre_final_0m in P-1' 
_shelx_refln_list_code          4 
_shelx_F_calc_maximum      128.21 
_exptl_crystal_F_000       436.00 
_reflns_d_resolution_high  0.7376 
 
loop_ 
 _symmetry_equiv_pos_as_xyz 
 'x, y, z' 
 '-x, -y, -z' 
 
_cell_length_a     8.6343 
_cell_length_b     9.6486 
_cell_length_c    12.7010 
_cell_angle_alpha 111.324 
_cell_angle_beta   90.109 
_cell_angle_gamma  98.097 
 
_shelx_F_squared_multiplier     1.000 
 
loop_ 
 _refln_index_h 
 _refln_index_k 
 _refln_index_l 
 _refln_F_squared_calc 
 _refln_F_squared_meas 
 _refln_F_squared_sigma 
 _refln_observed_status 
   1   0   0     3764.16     3780.53     43.59 o 
   2   0   0      420.33      436.80      4.30 o 
   3   0   0       28.59       13.48      0.44 o 
   4   0   0        6.48       16.78      0.96 o 
   5   0   0     1286.39     1466.36     21.34 o 
   6   0   0       90.99      110.69      1.50 o 
   7   0   0      212.52      217.73      3.82 o 
   8   0   0      119.02      112.98      2.51 o 
   9   0   0      376.25      384.21      6.38 o 
  10   0   0        0.42        0.32      0.46 o 
 -11   1   0       34.97       35.56      3.56 o 
 -10   1   0       52.61       47.95      1.70 o 
  -9   1   0      352.42      339.70      5.76 o 
  -8   1   0       31.96       30.59      1.38 o 
  -7   1   0      664.36      641.02      8.98 o 
  -6   1   0      519.66      502.80      7.89 o 
  -5   1   0      157.64      175.84      2.05 o 
  -4   1   0      554.03      544.77      9.18 o 
  -3   1   0     1963.38     1994.05     19.74 o 
  -2   1   0      388.30      452.74      4.46 o 
  -1   1   0       11.09       14.50      0.63 o 
   0   1   0       93.81      106.83      5.31 o 
   1   1   0      160.66      151.65      1.80 o 
   2   1   0    14481.27    14443.47    172.82 o 
   3   1   0     1463.83     1524.14     17.90 o 
   4   1   0     1321.40     1412.61     20.64 o 
   5   1   0      390.25      414.22      4.40 o 
   6   1   0      491.04      465.57      6.90 o 
   7   1   0      525.91      535.14      7.99 o 
   8   1   0        0.92        0.97      0.34 o 
   9   1   0      459.83      449.36      7.23 o 
  10   1   0        0.01        0.32      0.46 o 
 -11   2   0       22.05       28.68      1.36 o 
 -10   2   0      464.97      457.24      7.46 o 
  -9   2   0       92.84       89.80      2.28 o 
  -8   2   0      161.22      150.32      2.61 o 
  -7   2   0      966.99      949.57     11.53 o 
  -6   2   0      375.76      407.50      5.32 o 
  -5   2   0      395.99      384.98      4.04 o 
  -4   2   0       55.74       60.91      0.96 o 
  -3   2   0      313.32      325.23      3.36 o 
  -2   2   0      601.18      567.35      6.47 o 
  -1   2   0      376.90      345.92      3.42 o 
   0   2   0     1547.69     1448.71     12.86 o 
   1   2   0    11902.40    12246.03    162.24 o 
   2   2   0     4457.23     4303.27     42.32 o 
   3   2   0        8.74        0.73      0.35 o 
   4   2   0      110.28      109.75      3.02 o 
   5   2   0       65.96       77.84      2.17 o 
   6   2   0        9.68        8.48      0.49 o 
   7   2   0       70.61       66.37      1.32 o 
   8   2   0      100.16      102.27      2.39 o 
   9   2   0        2.92        3.13      0.62 o 
  10   2   0       98.07      105.30      2.72 o 
 -11   3   0       14.36       16.49      2.10 o 
 -10   3   0       37.24       35.38      1.47 o 
  -9   3   0      216.97      208.06      3.98 o 
  -8   3   0        0.25       -0.30      0.30 o 
  -7   3   0      238.31      232.34      3.46 o 
  -6   3   0        7.49        4.64      0.41 o 
  -5   3   0       16.49       12.30      0.51 o 
  -4   3   0      537.79      614.50      6.21 o 
  -3   3   0      380.15      411.39      5.23 o 
  -2   3   0      465.62      406.06      4.32 o 
  -1   3   0       21.24       30.98      0.49 o 
   0   3   0      213.93      228.78      2.08 o 
   1   3   0     3340.89     3347.27     33.18 o 
   2   3   0     3008.69     3015.52     33.07 o 
   3   3   0      183.15      224.64      2.49 o 
   4   3   0       31.14       26.21      0.99 o 
   5   3   0      502.89      511.33      6.03 o 
   6   3   0       41.05       39.86      1.09 o 
   7   3   0        3.78        3.93      0.85 o 
   8   3   0       85.78       82.48      2.16 o 
   9   3   0        6.27        6.03      0.74 o 
  10   3   0       23.16       23.46      1.24 o 
 -11   4   0       26.68       22.00      1.94 o 
 -10   4   0        1.68        2.69      0.57 o 
  -9   4   0      528.37      509.05      6.93 o 
  -8   4   0      467.55      440.61      6.04 o 
  -7   4   0       29.95       39.86      1.14 o 
  -6   4   0      439.69      436.36      7.94 o 
  -5   4   0      192.55      161.40      2.48 o 
  -4   4   0      570.31      594.11      9.48 o 
  -3   4   0      396.37      453.60      4.71 o 
  -2   4   0      115.89      126.32      1.75 o 
  -1   4   0       30.04       21.34      0.43 o 
   0   4   0      803.46      907.68      8.94 o 
   1   4   0       60.81       58.64      0.91 o 
   2   4   0      152.32      179.29      2.07 o 
   3   4   0       65.41       80.38      1.13 o 
   4   4   0      101.04      112.11      1.74 o 
   5   4   0        9.03        5.93      0.51 o 
   6   4   0       10.63       13.99      0.62 o 
   7   4   0       37.28       37.36      1.06 o 
   8   4   0      159.50      159.33      3.29 o 
   9   4   0       55.88       56.91      1.86 o 
 -11   5   0      162.46      169.70      5.66 o 
 -10   5   0       83.16       81.33      2.00 o 
  -9   5   0        2.03        2.41      0.72 o 
  -8   5   0       43.64       33.83      1.15 o 
  -7   5   0      121.66      114.22      2.18 o 
  -6   5   0       98.89       89.66      1.78 o 
  -5   5   0      156.50      164.84      2.54 o 
  -4   5   0       59.99       56.06      0.89 o 
  -3   5   0      250.35      297.51      3.27 o 
  -2   5   0      689.44      754.73      7.57 o 
  -1   5   0        0.21        0.23      0.09 o 
   0   5   0       36.16       19.85      0.49 o 
   1   5   0     1003.53     1051.19     10.43 o 
   2   5   0      182.13      231.08      2.66 o 
   3   5   0      941.57     1000.83     11.07 o 
   4   5   0      313.40      320.54      5.25 o 
   5   5   0      247.39      233.43      3.23 o 
   6   5   0      216.08      209.20      3.08 o 
   7   5   0        5.51        7.36      0.59 o 
   8   5   0        5.63        5.98      0.59 o 
   9   5   0        0.13        0.65      0.65 o 
 -10   6   0      158.88      150.61      3.68 o 
  -9   6   0        1.47        2.14      1.29 o 
  -8   6   0      264.45      243.01      4.84 o 
  -7   6   0      667.23      638.74     10.40 o 
  -6   6   0      750.39      760.81     17.63 o 
  -5   6   0       95.96       89.15      2.24 o 
  -4   6   0       83.73      103.86      4.53 o 
  -3   6   0      846.34      856.89     13.89 o 
  -2   6   0      986.10     1016.38     11.90 o 
  -1   6   0       36.00       44.91      1.12 o 
   0   6   0      366.05      373.95      4.03 o 
   1   6   0      651.09      660.01      6.80 o 
   2   6   0      194.42      209.92      2.83 o 
   3   6   0      135.21      152.30      3.94 o 
   4   6   0       55.79       64.81      1.34 o 
   5   6   0      657.94      604.25     10.52 o 
   6   6   0       44.64       46.02      1.21 o 
   7   6   0        8.84        7.09      0.62 o 
   8   6   0        5.02        5.66      0.59 o 
   9   6   0       61.78       67.30      3.24 o 
 -10   7   0       76.43       75.06      4.37 o 
  -9   7   0      357.36      343.17     11.00 o 
  -8   7   0       78.60       76.77      4.21 o 
  -7   7   0      117.48      102.96      2.66 o 
  -6   7   0       23.62       24.60      1.22 o 
  -5   7   0       47.25       34.13      1.54 o 
  -4   7   0     1006.64      959.15     14.55 o 
  -3   7   0      542.94      500.41      6.29 o 
  -2   7   0      210.08      215.92      3.14 o 
  -1   7   0      234.45      231.28      3.32 o 
   0   7   0       47.63       41.62      1.06 o 
   1   7   0        4.94        5.04      0.53 o 
   2   7   0       96.72       95.89      2.11 o 
   3   7   0      100.96      101.82      2.23 o 
   4   7   0       18.58       16.71      1.86 o 
   5   7   0        4.80        8.44      0.74 o 
   6   7   0      481.67      456.07      7.14 o 
   7   7   0      210.15      218.07      6.96 o 
   8   7   0        0.01        0.81      0.65 o 
  -9   8   0        4.56        5.99      1.21 o 
  -8   8   0        5.16        4.69      0.83 o 
  -7   8   0      116.52       99.57      5.18 o 
  -6   8   0       71.22       58.35      1.97 o 
  -5   8   0       25.98       28.26      1.32 o 
  -4   8   0       14.91       18.21      1.08 o 
  -3   8   0        9.26        9.76      0.57 o 
  -2   8   0      386.93      389.40      5.19 o 
  -1   8   0      860.69      874.95     10.61 o 
   0   8   0      140.99      138.94      2.35 o 
   1   8   0      107.02       95.58      2.11 o 
   2   8   0      121.49      118.08      5.18 o 
   3   8   0      315.90      313.52      5.34 o 
   4   8   0       24.04       21.03      1.03 o 
   5   8   0       82.51       77.42      2.05 o 
   6   8   0       28.99       36.50      3.88 o 
   7   8   0       13.18       17.15      1.62 o 
  -8   9   0        5.31        5.70      0.93 o 
  -7   9   0      140.92      141.15      3.47 o 
  -6   9   0       13.18       15.20      1.10 o 
  -5   9   0       26.44       25.57      1.32 o 
  -4   9   0       19.96       20.27      1.08 o 
  -3   9   0        0.35        0.49      0.73 o 
  -2   9   0      223.01      220.54      3.45 o 
  -1   9   0      505.29      499.77      6.58 o 
   0   9   0       46.84       47.81      1.49 o 
   1   9   0        0.01        0.92      0.39 o 
   2   9   0        0.36        0.08      0.34 o 
   3   9   0      135.96      135.05      2.97 o 
   4   9   0       45.18       48.64      1.66 o 
   5   9   0       14.73       15.33      1.01 o 
  -7  10   0      157.81      160.64      4.85 o 
  -6  10   0       25.03       27.99      1.49 o 
  -5  10   0        0.31        0.54      0.43 o 
  -4  10   0        2.70        1.82      0.56 o 
  -3  10   0       20.66       18.51      1.10 o 
  -2  10   0       72.36       67.56      1.63 o 
  -1  10   0      113.89      113.95      2.57 o 
   0  10   0       18.29       20.74      1.03 o 
   1  10   0        6.15        7.22      1.21 o 
   2  10   0        8.13        7.85      0.81 o 
   3  10   0       22.27       25.04      1.20 o 
   4  10   0      143.83      140.05      3.20 o 
  -5  11   0        3.03        2.48      0.71 o 
  -4  11   0       49.06       45.85      1.88 o 
  -3  11   0       99.52      112.24      3.15 o 
  -2  11   0      147.39      171.80      5.01 o 
  -1  11   0       55.65       67.83      3.15 o 
   0  11   0        8.99       11.66      0.92 o 
   1  11   0       79.45       84.48      2.34 o 
   2  11   0       50.14       44.16      2.43 o 
  -1  12   0        6.24        7.77      1.13 o 
   0 -12   1       26.93       27.83      1.94 o 
   1 -12   1      119.52      127.32      4.21 o 
   4 -12   1        0.75        0.49      1.29 o 
  -2 -11   1        0.77        0.32      0.46 o 
  -1 -11   1      115.93      127.12      4.77 o 
   0 -11   1        8.27        7.17      0.89 o 
   1 -11   1        2.84        2.62      0.57 o 
   2 -11   1        0.07        0.32      0.65 o 
   3 -11   1        3.83        4.69      0.81 o 
   4 -11   1      225.18      232.39      4.88 o 
   5 -11   1       75.97       84.39      3.64 o 
  -4 -10   1      150.92      153.51      3.31 o 
  -3 -10   1      330.21      331.94      5.65 o 
  -2 -10   1      188.83      194.95      3.77 o 
  -1 -10   1      105.88      106.00      2.46 o 
   0 -10   1       13.88       12.12      0.85 o 
   1 -10   1        2.21        3.08      0.46 o 
   2 -10   1      107.91      108.53      2.14 o 
   3 -10   1      223.12      234.12      4.69 o 
   4 -10   1        2.38        2.26      0.97 o 
   5 -10   1       31.87       32.82      1.47 o 
   6 -10   1       42.11       45.96      3.24 o 
   7 -10   1      138.74      145.39      7.20 o 
  -6  -9   1      238.01      240.72      6.63 o 
  -5  -9   1      230.54      223.17      4.23 o 
  -4  -9   1        0.33        0.55      0.39 o 
  -3  -9   1      234.74      230.13     13.35 o 
  -2  -9   1       54.45       61.15      1.70 o 
  -1  -9   1       13.56       11.08      0.80 o 
   0  -9   1      160.26      154.23      3.07 o 
   1  -9   1      431.36      426.94      5.69 o 
   2  -9   1       58.90       64.46      1.47 o 
   3  -9   1      124.19      104.06      4.37 o 
   4  -9   1      186.61      166.81      3.56 o 
   5  -9   1       16.62       15.63      1.08 o 
   6  -9   1       17.00       19.66      1.20 o 
   7  -9   1       39.77       39.13      1.64 o 
   8  -9   1       16.08       16.66      1.25 o 
  -7  -8   1      104.83      108.49      2.69 o 
  -6  -8   1      106.67      116.52      5.10 o 
  -5  -8   1       87.17       87.63      2.16 o 
  -4  -8   1       32.48       24.26      1.08 o 
  -3  -8   1       37.07       39.03      1.31 o 
  -2  -8   1       60.48       54.06      1.54 o 
  -1  -8   1       73.14       70.32      1.77 o 
   0  -8   1      101.76       88.73      1.71 o 
   1  -8   1       79.72       72.21      1.88 o 
   2  -8   1       25.11       23.92      0.83 o 
   3  -8   1      580.25      589.87      7.83 o 
   4  -8   1      221.62      206.58      4.07 o 
   5  -8   1       90.53       94.42      2.42 o 
   6  -8   1      275.43      267.60      5.15 o 
   7  -8   1      163.67      162.28      3.71 o 
   8  -8   1        0.51        0.78      0.65 o 
   9  -8   1       50.59       56.14      2.12 o 
  -8  -7   1        0.54        0.49      0.65 o 
  -7  -7   1        3.40        1.62      0.81 o 
  -6  -7   1       44.23       45.77      1.54 o 
  -5  -7   1      125.66      114.94      2.15 o 
  -4  -7   1      376.42      358.56      4.63 o 
  -3  -7   1      187.85      194.59      3.56 o 
  -2  -7   1      148.04      135.79      2.57 o 
  -1  -7   1      949.37      944.35     11.20 o 
   0  -7   1      556.21      558.58      6.92 o 
   1  -7   1      134.24      133.82      2.12 o 
   2  -7   1      329.97      320.32      4.26 o 
   3  -7   1       84.71       85.89      1.59 o 
   4  -7   1        1.04        1.56      0.42 o 
   5  -7   1        0.17        1.05      0.42 o 
   6  -7   1        0.03        0.65      0.42 o 
   7  -7   1        0.48        0.11      0.43 o 
   8  -7   1       18.81       17.07      1.12 o 
   9  -7   1        0.14        0.81      1.94 o 
  10  -7   1       24.92       26.53      2.75 o 
  -9  -6   1       27.66       27.66      2.10 o 
  -8  -6   1       60.02       59.30      1.51 o 
  -7  -6   1      148.12      158.17      4.62 o 
  -6  -6   1      145.23      149.02      2.45 o 
  -5  -6   1       20.30       16.81      0.73 o 
  -4  -6   1      450.62      422.59      5.20 o 
  -3  -6   1       15.90       15.96      0.56 o 
  -2  -6   1      364.23      357.86      4.39 o 
  -1  -6   1     1533.95     1562.89     15.37 o 
   0  -6   1      132.16      130.60      2.24 o 
   1  -6   1       67.98       65.69      1.00 o 
   2  -6   1        6.76        8.54      0.35 o 
   3  -6   1       43.84       49.42      0.84 o 
   4  -6   1        0.00        2.00      1.12 o 
   5  -6   1      922.03      936.13     11.31 o 
   6  -6   1      282.33      272.10      3.95 o 
   7  -6   1       42.51       36.90      1.13 o 
   8  -6   1      109.35      119.03      2.32 o 
   9  -6   1      275.60      266.55      4.28 o 
  10  -6   1       82.10       85.32      2.23 o 
  -9  -5   1       25.08       26.45      1.24 o 
  -8  -5   1      128.02      129.45      2.32 o 
  -7  -5   1       38.48       39.71      1.11 o 
  -6  -5   1        7.53        7.81      0.56 o 
  -5  -5   1       67.28       55.34      1.18 o 
  -4  -5   1        3.01        4.43      0.40 o 
  -3  -5   1       68.99       80.60      1.37 o 
  -2  -5   1      123.41      129.33      1.63 o 
  -1  -5   1      145.34      160.30      1.92 o 
   0  -5   1       76.07      104.65      1.17 o 
   1  -5   1      170.48      205.44      2.31 o 
   2  -5   1       41.81       71.48      1.13 o 
   3  -5   1      338.22      322.72      3.46 o 
   4  -5   1      346.22      404.05      5.47 o 
   5  -5   1      326.04      337.61      4.55 o 
   6  -5   1      625.27      607.89      7.69 o 
   7  -5   1       39.06       37.35      1.07 o 
   8  -5   1      229.16      223.75      3.57 o 
   9  -5   1       14.49       11.78      0.83 o 
  10  -5   1        3.66        6.35      0.75 o 
  11  -5   1       75.25       71.67      3.40 o 
 -10  -4   1      116.10      122.14      4.69 o 
  -9  -4   1        7.05        4.79      0.74 o 
  -8  -4   1        0.15        0.25      0.39 o 
  -7  -4   1       28.80       27.84      0.89 o 
  -6  -4   1        5.60        5.93      0.43 o 
  -5  -4   1      240.90      232.11      4.45 o 
  -4  -4   1      149.18      155.64      2.21 o 
  -3  -4   1        1.51        2.28      0.34 o 
  -2  -4   1      274.39      358.77      3.81 o 
  -1  -4   1     1200.51     1209.96     12.87 o 
   0  -4   1      791.27      828.56      7.08 o 
   1  -4   1      663.55      683.22      6.79 o 
   2  -4   1      395.32      398.73      4.08 o 
   3  -4   1      800.99      848.78      8.36 o 
   4  -4   1       57.34       45.47      0.73 o 
   5  -4   1      293.58      276.39      3.78 o 
   6  -4   1      119.61      117.77      2.25 o 
   7  -4   1        0.19       -0.04      0.25 o 
   8  -4   1       91.60       91.00      1.91 o 
   9  -4   1       38.67       37.64      1.25 o 
  10  -4   1      125.01      117.39      4.85 o 
  11  -4   1      176.76      171.32      5.66 o 
 -10  -3   1        3.69        4.04      0.66 o 
  -9  -3   1       39.05       38.87      3.07 o 
  -8  -3   1       71.91       71.79      1.98 o 
  -7  -3   1       12.73       10.48      0.54 o 
  -6  -3   1      116.50      106.86      1.79 o 
  -5  -3   1      255.94      229.97      3.04 o 
  -4  -3   1      390.74      400.99      4.75 o 
  -3  -3   1      201.87      253.55      3.11 o 
  -2  -3   1      121.91      105.64      1.33 o 
  -1  -3   1        2.25        0.49      0.19 o 
   0  -3   1     1171.01     1187.27     12.26 o 
   1  -3   1      395.26      437.17      4.38 o 
   2  -3   1     1117.09     1122.55     20.28 o 
   3  -3   1       33.71       31.65      0.79 o 
   4  -3   1      140.57      133.47      2.00 o 
   5  -3   1        4.79        1.28      0.25 o 
   6  -3   1        7.34        8.95      0.51 o 
   7  -3   1      429.06      456.17      6.07 o 
   8  -3   1      327.13      314.54      5.33 o 
   9  -3   1       51.62       56.15      2.91 o 
  10  -3   1      342.37      334.73      5.80 o 
  11  -3   1       39.97       42.35      1.70 o 
 -10  -2   1       18.65       19.84      1.13 o 
  -9  -2   1       35.52       33.14      1.36 o 
  -8  -2   1      300.72      290.27      4.95 o 
  -7  -2   1      400.61      397.25      6.12 o 
  -6  -2   1       96.71      110.98      1.79 o 
  -5  -2   1       22.19       20.57      0.69 o 
  -4  -2   1      343.28      383.54      4.47 o 
  -3  -2   1      943.14     1060.75     19.74 o 
  -2  -2   1      339.27      347.49      3.95 o 
  -1  -2   1     1597.07     1630.84     16.19 o 
   0  -2   1     1581.20     1545.93     16.85 o 
   1  -2   1    14226.89    13411.43    144.06 o 
   2  -2   1     1985.31     2029.18     22.89 o 
   3  -2   1        8.89        3.12      0.24 o 
   4  -2   1     1583.09     1581.92     23.70 o 
   5  -2   1       16.77       10.13      0.45 o 
   6  -2   1      437.95      421.84      5.52 o 
   7  -2   1      376.65      346.74      4.80 o 
   8  -2   1       17.71       22.33      0.90 o 
   9  -2   1        5.10        5.04      0.66 o 
  10  -2   1       38.18       38.02      1.59 o 
  11  -2   1        7.14        4.82      0.74 o 
 -10  -1   1       81.11       80.95      2.28 o 
  -9  -1   1      127.23      128.84      2.90 o 
  -8  -1   1      156.56      159.22      3.18 o 
  -7  -1   1       62.01       61.81      2.35 o 
  -6  -1   1      164.70      154.16      2.19 o 
  -5  -1   1      342.77      361.99      4.41 o 
  -4  -1   1       24.29       16.11      0.40 o 
  -3  -1   1     2544.93     2443.22     24.54 o 
  -2  -1   1      580.49      546.05      6.20 o 
  -1  -1   1        0.11       -0.16      0.16 o 
   0  -1   1     6347.69     6253.78     68.04 o 
   1  -1   1     2971.81     2795.56     40.03 o 
   2  -1   1     3631.45     3809.62     90.76 o 
   3  -1   1        4.24        3.57      0.26 o 
   4  -1   1      312.25      308.76      3.46 o 
   5  -1   1       67.15       55.52      0.94 o 
   6  -1   1       30.71       36.04      0.95 o 
   7  -1   1      214.85      209.74      3.15 o 
   8  -1   1        4.98        5.67      0.97 o 
   9  -1   1      256.58      266.38      7.60 o 
  10  -1   1      450.37      444.01      7.35 o 
  11  -1   1      138.67      135.39      3.80 o 
 -11   0   1        1.60        0.59      0.51 o 
 -10   0   1      106.87      116.68      2.83 o 
  -9   0   1      194.31      194.15      3.75 o 
  -8   0   1       46.95       43.16      1.43 o 
  -7   0   1      943.07      913.89     12.77 o 
  -6   0   1      588.34      595.47      6.21 o 
  -5   0   1      932.26      945.22      9.44 o 
  -4   0   1      608.08      533.37      5.39 o 
  -3   0   1      131.41      116.59      1.35 o 
  -2   0   1        0.46        0.00      0.19 o 
  -1   0   1       13.43       11.59      0.24 o 
   0   0   1       22.29       13.59      0.65 o 
   1   0   1        5.28        6.85      0.19 o 
   2   0   1    12572.70    12566.54    136.39 o 
   3   0   1     4693.40     4649.67     52.68 o 
   4   0   1     2112.02     2078.60     22.55 o 
   5   0   1      126.00      111.31      2.97 o 
   6   0   1      410.07      374.08      4.10 o 
   7   0   1       86.55       67.39      1.70 o 
   8   0   1        1.82        2.79      0.57 o 
   9   0   1      542.15      541.51      8.38 o 
  10   0   1       39.29       32.23      1.46 o 
 -11   1   1       80.52       82.41      2.44 o 
 -10   1   1       89.17       88.01      2.37 o 
  -9   1   1      271.73      257.77      4.61 o 
  -8   1   1      125.71      116.53      2.56 o 
  -7   1   1      175.21      178.14      2.80 o 
  -6   1   1      663.41      686.60      8.40 o 
  -5   1   1      782.22      873.66      8.73 o 
  -4   1   1       82.75       71.63      0.98 o 
  -3   1   1     2048.84     2028.71     20.17 o 
  -2   1   1      361.99      366.98      4.06 o 
  -1   1   1      864.96      815.14      8.49 o 
   0   1   1    16437.22    15860.85    245.49 o 
   1   1   1      131.25      154.74      1.64 o 
   2   1   1     5505.71     5323.56    121.22 o 
   3   1   1      230.42      250.63      4.42 o 
   4   1   1     1626.47     1788.30     19.54 o 
   5   1   1     1806.16     1793.91     33.49 o 
   6   1   1     1903.04     1928.74     25.88 o 
   7   1   1      145.23      140.47      2.79 o 
   8   1   1       26.35       27.32      2.43 o 
   9   1   1       34.61       36.60      1.62 o 
  10   1   1        0.04        0.35      0.39 o 
 -11   2   1        6.22        4.72      0.74 o 
 -10   2   1       92.69       85.97      2.33 o 
  -9   2   1        2.38        2.43      0.81 o 
  -8   2   1      333.12      313.10      5.70 o 
  -7   2   1      104.93      100.18      1.87 o 
  -6   2   1      170.09      164.39      2.89 o 
  -5   2   1      203.69      189.61      2.18 o 
  -4   2   1       29.58       15.85      0.40 o 
  -3   2   1      522.73      562.37      5.63 o 
  -2   2   1      336.85      281.81      2.91 o 
  -1   2   1     1573.34     1491.22     14.81 o 
   0   2   1     1108.25     1140.11     17.52 o 
   1   2   1     1541.74     1677.23     17.10 o 
   2   2   1     9796.88     9798.50    201.21 o 
   3   2   1     1250.76     1221.73     25.70 o 
   4   2   1      850.66      887.28     15.33 o 
   5   2   1      433.24      414.54      5.43 o 
   6   2   1      191.47      175.37      2.51 o 
   7   2   1      277.61      274.12      4.61 o 
   8   2   1       71.14       65.18      1.82 o 
   9   2   1       44.25       44.75      1.59 o 
  10   2   1       80.52       78.65      2.28 o 
 -11   3   1       84.44       87.20      3.72 o 
 -10   3   1       21.04       21.23      1.20 o 
  -9   3   1       62.69       66.44      1.93 o 
  -8   3   1      552.52      504.29      6.95 o 
  -7   3   1      502.05      487.97      6.39 o 
  -6   3   1      242.43      219.98      3.24 o 
  -5   3   1       26.92       21.46      0.46 o 
  -4   3   1       33.87       49.78      0.80 o 
  -3   3   1      519.70      565.21      6.03 o 
  -2   3   1      993.41     1122.47     12.28 o 
  -1   3   1       79.88       78.94      0.97 o 
   0   3   1        8.00        3.33      0.28 o 
   1   3   1      242.30      232.00      2.49 o 
   2   3   1       19.23       22.79      0.49 o 
   3   3   1     3632.96     3924.45     42.32 o 
   4   3   1        8.57        7.41      0.54 o 
   5   3   1        4.92        3.40      0.46 o 
   6   3   1        1.24        2.82      0.30 o 
   7   3   1      641.32      642.81      7.61 o 
   8   3   1      269.66      251.15      5.18 o 
   9   3   1      247.46      233.14      4.61 o 
  10   3   1       15.99       14.01      1.13 o 
 -11   4   1      252.37      265.79      7.60 o 
 -10   4   1       36.50       37.69      1.47 o 
  -9   4   1       40.34       34.91      1.20 o 
  -8   4   1       10.17       11.09      0.77 o 
  -7   4   1      158.16      146.86      2.50 o 
  -6   4   1       33.86       34.37      0.96 o 
  -5   4   1        0.03        0.49      0.23 o 
  -4   4   1       47.43       48.43      1.42 o 
  -3   4   1      131.42      167.89      1.96 o 
  -2   4   1     3373.85     3592.76     35.55 o 
  -1   4   1      252.40      266.57      2.84 o 
   0   4   1       68.32       60.49      0.86 o 
   1   4   1      510.80      484.97      4.99 o 
   2   4   1     2114.06     2183.15     25.56 o 
   3   4   1     1048.10     1143.37     11.36 o 
   4   4   1      484.78      492.85      5.78 o 
   5   4   1        4.48        6.19      0.58 o 
   6   4   1       60.64       56.18      1.27 o 
   7   4   1       34.28       34.27      1.02 o 
   8   4   1        1.26        1.54      0.46 o 
   9   4   1        4.26        3.21      0.65 o 
 -10   5   1        8.25        9.66      1.08 o 
  -9   5   1       51.91       47.40      1.56 o 
  -8   5   1       48.51       42.55      1.27 o 
  -7   5   1      408.38      363.77      5.06 o 
  -6   5   1      484.77      440.14      5.80 o 
  -5   5   1       17.90       19.20      0.67 o 
  -4   5   1        2.20        0.99      0.19 o 
  -3   5   1       86.47       63.46      1.24 o 
  -2   5   1      485.26      488.77      5.07 o 
  -1   5   1      679.34      737.62      7.41 o 
   0   5   1      473.10      446.25      4.67 o 
   1   5   1       36.05       49.02      0.85 o 
   2   5   1      431.79      452.97      4.80 o 
   3   5   1       15.69       16.31      0.59 o 
   4   5   1      393.09      419.20      5.82 o 
   5   5   1       48.80       42.85      1.09 o 
   6   5   1        0.63        0.16      0.28 o 
   7   5   1      296.52      288.14      4.04 o 
   8   5   1        0.20        0.12      0.39 o 
   9   5   1       17.61       24.10      1.94 o 
 -10   6   1        5.99        8.09      1.05 o 
  -9   6   1      379.07      377.91      7.02 o 
  -8   6   1        0.44        0.74      0.54 o 
  -7   6   1      352.92      324.00      6.71 o 
  -6   6   1      840.67      776.04     12.22 o 
  -5   6   1      120.94      118.02      2.83 o 
  -4   6   1       29.20       38.87      1.31 o 
  -3   6   1       13.52       14.60      0.57 o 
  -2   6   1      415.12      442.37      5.97 o 
  -1   6   1       19.05       22.58      0.82 o 
   0   6   1     1267.93     1265.36     14.71 o 
   1   6   1       94.33       98.29      1.72 o 
   2   6   1       29.03       34.24      1.08 o 
   3   6   1     1020.15     1024.01     13.89 o 
   4   6   1        0.71        0.49      0.34 o 
   5   6   1       62.91       70.38      1.77 o 
   6   6   1      154.35      152.82      3.08 o 
   7   6   1        1.64        2.43      0.65 o 
   8   6   1       52.53       54.50      4.29 o 
 -10   7   1      100.76       98.68      5.18 o 
  -9   7   1        1.87        3.57      0.81 o 
  -8   7   1        1.44        1.48      1.13 o 
  -7   7   1       58.26       51.17      1.86 o 
  -6   7   1       19.92       25.89      1.29 o 
  -5   7   1       36.84       34.97      1.35 o 
  -4   7   1       41.23       37.69      2.26 o 
  -3   7   1        2.64        1.16      0.34 o 
  -2   7   1       23.79       17.39      0.90 o 
  -1   7   1     1366.47     1387.07     18.83 o 
   0   7   1     3521.80     3476.79     40.05 o 
   1   7   1       13.43       14.61      0.64 o 
   2   7   1       35.43       37.18      1.20 o 
   3   7   1      529.01      550.42      8.06 o 
   4   7   1       39.30       36.05      2.18 o 
   5   7   1      378.42      344.71      5.65 o 
   6   7   1        1.08        1.46      0.65 o 
   7   7   1        2.98        2.18      0.57 o 
   8   7   1        0.14        2.10      0.81 o 
  -9   8   1       51.77       47.24      3.56 o 
  -8   8   1       41.63       42.67      1.86 o 
  -7   8   1      533.01      500.73     12.62 o 
  -6   8   1       18.46       21.09      1.20 o 
  -5   8   1      337.85      291.69      6.55 o 
  -4   8   1      387.65      356.26      9.46 o 
  -3   8   1      121.42      113.88      2.10 o 
  -2   8   1      122.93      136.13      2.35 o 
  -1   8   1      134.56      130.62      2.31 o 
   0   8   1       74.57       72.28      2.10 o 
   1   8   1        9.36        8.82      1.38 o 
   2   8   1       21.34       20.20      0.97 o 
   3   8   1        9.35        9.91      0.89 o 
   4   8   1      180.47      172.42      5.66 o 
   5   8   1        0.31        0.32      0.46 o 
   6   8   1       14.05       16.16      0.97 o 
  -7   9   1       74.67       71.44      2.39 o 
  -6   9   1       11.46        9.69      0.96 o 
  -5   9   1       73.92       59.03      2.00 o 
  -4   9   1        1.25        1.08      0.57 o 
  -3   9   1        1.34        1.20      0.65 o 
  -2   9   1      111.09      111.26      2.24 o 
  -1   9   1       67.15       68.81      3.19 o 
   0   9   1       45.81       47.98      2.10 o 
   1   9   1      412.81      407.58      6.79 o 
   2   9   1      255.90      262.14      4.63 o 
   3   9   1       14.68       13.54      0.97 o 
   4   9   1       83.31       80.13      2.59 o 
   5   9   1      155.48      165.50      3.54 o 
  -6  10   1      104.53       94.82      2.81 o 
  -5  10   1       70.51       71.66      2.39 o 
  -4  10   1        2.11        3.06      0.81 o 
  -3  10   1        2.26        2.75      0.81 o 
  -2  10   1       16.83       18.22      1.32 o 
  -1  10   1       61.51       64.55      1.83 o 
   0  10   1       29.05       31.58      1.31 o 
   1  10   1      146.07      152.21      3.80 o 
   2  10   1        1.42        0.62      0.73 o 
   3  10   1        5.48        7.30      2.10 o 
  -4  11   1       10.72       13.73      1.22 o 
  -3  11   1       15.10       15.03      1.20 o 
  -2  11   1        6.99        6.79      1.13 o 
  -1  11   1       11.31       12.34      1.05 o 
   0  11   1        6.54        7.98      0.85 o 
   1  11   1       11.40       13.91      1.62 o 
   0 -12   2        2.18        2.62      0.57 o 
   1 -12   2       86.45       80.89      3.07 o 
   3 -12   2        0.00       -0.16      0.65 o 
   4 -12   2      481.98      506.68     15.21 o 
  -3 -11   2       78.51       77.52      2.23 o 
  -2 -11   2       63.09       64.19      1.94 o 
  -1 -11   2       89.30       92.54      2.34 o 
   0 -11   2       49.45       49.34      1.60 o 
   1 -11   2      393.94      409.52      6.58 o 
   2 -11   2      185.58      194.45      5.34 o 
   3 -11   2       33.03       30.91      1.47 o 
   4 -11   2       20.43       22.58      1.35 o 
   5 -11   2       42.59       42.84      1.76 o 
   6 -11   2        0.36        0.65      0.58 o 
  -5 -10   2      144.86      157.08      4.69 o 
  -4 -10   2       72.61       68.77      2.00 o 
  -3 -10   2       51.38       48.62      1.66 o 
  -2 -10   2       84.12       88.88      2.23 o 
  -1 -10   2       21.94       20.80      1.03 o 
   0 -10   2      112.84      109.60      2.46 o 
   1 -10   2        2.45        6.27      0.81 o 
   2 -10   2       93.33       97.01      4.52 o 
   3 -10   2       52.41       53.22      2.75 o 
   4 -10   2      279.57      260.14      7.68 o 
   5 -10   2       67.83       80.13      2.39 o 
   6 -10   2       81.22       86.82      2.54 o 
   7 -10   2       36.04       34.19      1.62 o 
  -6  -9   2      111.71      122.31      2.85 o 
  -5  -9   2        1.05        0.35      0.39 o 
  -4  -9   2        7.80       10.63      0.85 o 
  -3  -9   2      285.37      265.35      8.41 o 
  -2  -9   2        1.26        0.99      0.40 o 
  -1  -9   2       21.65       19.66      0.92 o 
   0  -9   2      259.43      258.63      4.37 o 
   1  -9   2       93.87       99.40      1.91 o 
   2  -9   2       26.97       21.03      0.83 o 
   3  -9   2      945.14      920.59     14.20 o 
   4  -9   2       25.25       20.13      1.10 o 
   5  -9   2        8.55       11.08      0.96 o 
   6  -9   2      174.15      179.36      3.95 o 
   7  -9   2       16.73       15.69      1.12 o 
   8  -9   2        1.86        1.83      0.58 o 
  -7  -8   2       12.02        8.54      0.85 o 
  -6  -8   2       46.04       47.68      1.54 o 
  -5  -8   2       16.97       16.99      1.29 o 
  -4  -8   2      239.06      242.99      4.23 o 
  -3  -8   2      884.83      876.88     12.17 o 
  -2  -8   2       31.84       21.69      2.35 o 
  -1  -8   2      998.36      995.64     13.55 o 
   0  -8   2      558.55      549.46      7.91 o 
   1  -8   2      431.94      425.03      5.50 o 
   2  -8   2        0.21        1.49      0.43 o 
   3  -8   2        2.45        7.20      0.69 o 
   4  -8   2      113.94      102.74      2.51 o 
   5  -8   2       37.86       33.36      1.35 o 
   6  -8   2       77.07       74.53      2.15 o 
   7  -8   2        4.58        5.08      0.71 o 
   8  -8   2        0.02        0.36      0.57 o 
   9  -8   2       35.28       36.38      1.64 o 
  -8  -7   2      102.72      104.02      2.14 o 
  -7  -7   2      348.72      345.45      5.16 o 
  -6  -7   2      125.44      136.86      2.71 o 
  -5  -7   2       26.32       24.29      0.87 o 
  -4  -7   2      189.57      156.68      2.95 o 
  -3  -7   2       35.98       32.39      0.87 o 
  -2  -7   2       68.49       74.02      1.39 o 
  -1  -7   2      373.55      392.91      4.76 o 
   0  -7   2       31.43       40.27      0.68 o 
   1  -7   2        9.49        8.38      0.64 o 
   2  -7   2      160.83      161.30      2.07 o 
   3  -7   2       77.99       72.15      1.68 o 
   4  -7   2        0.28        1.09      0.30 o 
   5  -7   2      715.65      695.08     10.51 o 
   6  -7   2      366.10      338.90      4.81 o 
   7  -7   2       18.45       13.35      0.78 o 
   8  -7   2       49.40       47.92      1.74 o 
   9  -7   2      130.70      123.62      3.20 o 
  10  -7   2        0.75        0.97      0.58 o 
  -9  -6   2       10.27        9.87      1.46 o 
  -8  -6   2       43.11       48.66      2.20 o 
  -7  -6   2        2.59        1.42      0.40 o 
  -6  -6   2       30.86       28.67      0.96 o 
  -5  -6   2       58.98       50.94      1.21 o 
  -4  -6   2        0.13        0.45      0.57 o 
  -3  -6   2      106.41      106.56      1.74 o 
  -2  -6   2     1360.75     1387.05     15.08 o 
  -1  -6   2      402.26      428.48      5.38 o 
   0  -6   2      403.73      444.53      5.13 o 
   1  -6   2      204.72      185.54      2.22 o 
   2  -6   2      383.37      355.07      3.83 o 
   3  -6   2      238.55      232.75      2.70 o 
   4  -6   2       26.23       27.55      0.83 o 
   5  -6   2      691.93      678.19      8.46 o 
   6  -6   2      280.89      272.54      3.99 o 
   7  -6   2       58.75       59.60      1.47 o 
   8  -6   2       50.84       43.83      1.32 o 
   9  -6   2       26.32       26.55      1.52 o 
  10  -6   2       18.84       17.45      0.99 o 
  -9  -5   2        0.02        0.24      0.46 o 
  -8  -5   2      171.03      178.27      3.55 o 
  -7  -5   2       92.69       95.55      1.83 o 
  -6  -5   2        2.80        2.05      0.39 o 
  -5  -5   2      261.93      261.60      3.51 o 
  -4  -5   2      733.01      708.73      8.14 o 
  -3  -5   2       65.75       69.69      1.24 o 
  -2  -5   2       27.31       12.52      0.54 o 
  -1  -5   2      497.18      484.36      5.02 o 
   0  -5   2      861.26      918.47      7.87 o 
   1  -5   2     1202.41     1333.64     15.36 o 
   2  -5   2      917.39      982.88     11.62 o 
   3  -5   2      184.03      190.16      2.21 o 
   4  -5   2       79.51       74.77      1.39 o 
   5  -5   2        5.05        4.81      0.43 o 
   6  -5   2       11.13       12.65      1.00 o 
   7  -5   2        5.34        6.74      0.56 o 
   8  -5   2       23.65       27.43      1.02 o 
   9  -5   2       52.38       49.36      1.60 o 
  10  -5   2       83.57       80.28      2.00 o 
  11  -5   2      135.99      131.68      4.85 o 
 -10  -4   2        8.27       11.16      1.62 o 
  -9  -4   2      122.80      126.04      2.95 o 
  -8  -4   2       94.76       92.86      2.33 o 
  -7  -4   2      259.39      265.86      3.69 o 
  -6  -4   2      173.09      164.16      2.51 o 
  -5  -4   2      157.92      154.89      3.23 o 
  -4  -4   2      436.00      420.18      5.00 o 
  -3  -4   2      233.02      260.50      3.26 o 
  -2  -4   2       61.00       64.72      0.91 o 
  -1  -4   2     1329.32     1368.86     14.24 o 
   0  -4   2      507.21      518.05      5.24 o 
   1  -4   2      165.28      202.04      2.23 o 
   2  -4   2      147.48      159.45      3.84 o 
   3  -4   2       10.55        9.18      0.37 o 
   4  -4   2       76.29       80.67      1.41 o 
   5  -4   2      594.73      610.57      7.53 o 
   6  -4   2       26.56       24.76      0.87 o 
   7  -4   2      322.33      300.74      4.31 o 
   8  -4   2      669.80      622.54      8.09 o 
   9  -4   2       48.34       47.02      1.40 o 
  10  -4   2        7.66        9.19      1.70 o 
  11  -4   2       12.37       14.07      1.78 o 
 -10  -3   2        6.37        6.37      0.78 o 
  -9  -3   2       14.60       13.22      1.01 o 
  -8  -3   2      193.73      188.11      3.64 o 
  -7  -3   2      125.06      127.22      2.10 o 
  -6  -3   2        7.65        8.35      0.49 o 
  -5  -3   2        3.38        4.00      0.37 o 
  -4  -3   2      115.27      114.39      1.70 o 
  -3  -3   2      625.58      673.61      8.97 o 
  -2  -3   2      277.61      261.93      3.11 o 
  -1  -3   2      265.53      279.90      2.54 o 
   0  -3   2      703.80      593.33      5.86 o 
   1  -3   2      216.48      175.74      3.33 o 
   2  -3   2        2.32        0.75      0.16 o 
   3  -3   2      383.30      360.24      5.84 o 
   4  -3   2        0.11        4.20      0.34 o 
   5  -3   2       16.63       21.57      2.01 o 
   6  -3   2      114.80      112.12      1.96 o 
   7  -3   2      223.69      211.08      3.27 o 
   8  -3   2        9.44        8.66      0.66 o 
   9  -3   2       28.25       26.85      1.24 o 
  10  -3   2       61.93       60.25      1.93 o 
  11  -3   2       90.89       84.54      2.44 o 
 -10  -2   2       78.12       73.81      2.21 o 
  -9  -2   2        0.47        0.23      0.39 o 
  -8  -2   2       33.36       37.31      1.36 o 
  -7  -2   2       16.14       15.43      0.64 o 
  -6  -2   2      966.48      944.84     10.59 o 
  -5  -2   2      329.07      326.46      4.00 o 
  -4  -2   2      238.23      250.43      2.78 o 
  -3  -2   2     1980.51     1877.87     24.70 o 
  -2  -2   2     1207.08     1178.22     12.89 o 
  -1  -2   2        0.85        0.81      0.19 o 
   0  -2   2       34.60       26.49      0.39 o 
   1  -2   2      641.62      627.88      6.13 o 
   2  -2   2     7902.65     8004.76     87.07 o 
   3  -2   2     2623.03     2782.09     48.78 o 
   4  -2   2      844.27      951.65     17.47 o 
   5  -2   2       62.20       62.89      1.25 o 
   6  -2   2      469.49      493.83      6.54 o 
   7  -2   2      239.96      241.33      3.57 o 
   8  -2   2        0.15        0.57      0.30 o 
   9  -2   2      366.09      365.84      6.08 o 
  10  -2   2      303.96      308.65      5.53 o 
  11  -2   2       84.88       82.74      2.44 o 
 -10  -1   2      132.10      136.75      3.18 o 
  -9  -1   2        0.62        0.58      0.39 o 
  -8  -1   2        1.63        2.89      0.51 o 
  -7  -1   2     1230.72     1194.83     13.24 o 
  -6  -1   2       46.72       44.17      0.95 o 
  -5  -1   2      288.82      304.57      3.38 o 
  -4  -1   2      139.89      135.81      2.55 o 
  -3  -1   2       28.41       40.25      0.62 o 
  -2  -1   2      211.93      226.25      2.38 o 
  -1  -1   2        4.37        1.10      0.28 o 
   0  -1   2      486.13      494.54      9.95 o 
   1  -1   2     3145.10     3274.20     51.37 o 
   2  -1   2     9453.08     9652.10    110.23 o 
   3  -1   2     3547.11     3546.74     41.79 o 
   4  -1   2     1072.32     1116.97     11.44 o 
   5  -1   2       82.49       85.32      1.19 o 
   6  -1   2      819.89      798.86      9.69 o 
   7  -1   2       98.50       89.01      1.75 o 
   8  -1   2      149.92      151.35      3.06 o 
   9  -1   2      150.41      154.96      3.29 o 
  10  -1   2        0.02       -0.16      0.81 o 
  11  -1   2       19.40       20.87      1.62 o 
 -11   0   2      143.84      145.46      3.45 o 
 -10   0   2      103.28      103.53      2.67 o 
  -9   0   2       30.99       33.70      1.36 o 
  -8   0   2       21.63       22.20      1.01 o 
  -7   0   2       65.74       60.27      2.26 o 
  -6   0   2      331.63      311.20      3.48 o 
  -5   0   2      484.47      477.55      4.99 o 
  -4   0   2     2043.49     2054.41     24.27 o 
  -3   0   2      831.50      788.97      7.78 o 
  -2   0   2     2069.62     2162.68     21.46 o 
  -1   0   2     9934.79     9413.74    206.48 o 
   0   0   2     3909.62     3929.43     42.57 o 
   1   0   2     2729.30     2858.90     48.24 o 
   2   0   2      255.71      248.32      3.77 o 
   3   0   2       11.18       23.42      0.49 o 
   4   0   2     1554.29     1674.64     19.57 o 
   5   0   2       15.68       25.65      0.61 o 
   6   0   2       61.28       70.83      3.12 o 
   7   0   2       57.83       56.96      1.59 o 
   8   0   2        3.02        4.15      0.51 o 
   9   0   2       11.90       11.54      0.97 o 
  10   0   2      128.16      125.48      3.40 o 
 -11   1   2       49.40       52.56      2.18 o 
 -10   1   2      196.18      197.36      3.98 o 
  -9   1   2       37.67       36.14      1.36 o 
  -8   1   2      133.21      128.48      2.67 o 
  -7   1   2      260.23      229.20      3.38 o 
  -6   1   2      190.96      208.23      2.48 o 
  -5   1   2     1210.67     1211.73     13.80 o 
  -4   1   2       68.64       35.90      0.79 o 
  -3   1   2      154.95      184.35      2.02 o 
  -2   1   2      817.15      828.71      8.15 o 
  -1   1   2     2125.59     2032.46     24.87 o 
   0   1   2       21.00       16.37      0.40 o 
   1   1   2     1269.85     1408.85     16.48 o 
   2   1   2        5.13       10.14      0.54 o 
   3   1   2      705.38      860.10      8.67 o 
   4   1   2      779.84      829.62      9.53 o 
   5   1   2     1019.92     1005.35     10.03 o 
   6   1   2      634.62      616.73      7.11 o 
   7   1   2        1.51        3.52      0.51 o 
   8   1   2      207.79      203.06      3.80 o 
   9   1   2      192.51      181.99      3.64 o 
  10   1   2        1.93        2.19      0.62 o 
 -11   2   2      134.50      141.45      3.29 o 
 -10   2   2      120.02      125.24      2.95 o 
  -9   2   2      100.85      102.08      2.44 o 
  -8   2   2      252.48      242.94      3.71 o 
  -7   2   2      267.25      264.55      3.82 o 
  -6   2   2        0.42        0.51      0.21 o 
  -5   2   2        2.17        4.81      0.28 o 
  -4   2   2      132.05      146.23      1.77 o 
  -3   2   2        1.30        0.95      0.21 o 
  -2   2   2       23.18       20.44      0.48 o 
  -1   2   2     1814.70     1825.12     21.30 o 
   0   2   2      116.46      112.31      1.82 o 
   1   2   2      203.72      235.20      2.50 o 
   2   2   2      559.95      583.26      5.86 o 
   3   2   2      330.23      386.90      4.09 o 
   4   2   2     1094.62     1166.40     11.51 o 
   5   2   2      122.61       94.58      1.55 o 
   6   2   2      684.32      647.29      9.24 o 
   7   2   2       29.52       30.36      1.38 o 
   8   2   2      195.89      187.17      3.64 o 
   9   2   2        4.09        5.54      0.69 o 
  10   2   2       34.16       33.81      2.51 o 
 -11   3   2       56.04       52.74      2.91 o 
 -10   3   2        0.00        1.72      1.78 o 
  -9   3   2        1.63        1.29      0.46 o 
  -8   3   2       28.88       22.88      0.95 o 
  -7   3   2       49.57       48.45      1.25 o 
  -6   3   2       16.03       12.58      0.83 o 
  -5   3   2       71.43       68.86      1.06 o 
  -4   3   2        1.26        0.35      0.10 o 
  -3   3   2       10.94       22.66      0.63 o 
  -2   3   2      256.46      221.09      2.44 o 
  -1   3   2     1690.04     1763.35     25.96 o 
   0   3   2        0.19        2.37      0.24 o 
   1   3   2      175.92      155.96      1.80 o 
   2   3   2      807.07      891.54      8.87 o 
   3   3   2      160.37      168.83      2.07 o 
   4   3   2      453.89      478.47      5.07 o 
   5   3   2      217.08      251.23      3.74 o 
   6   3   2        8.29        8.76      0.52 o 
   7   3   2        0.01        0.10      0.30 o 
   8   3   2        4.19        3.22      0.62 o 
   9   3   2       92.89       87.79      2.51 o 
  10   3   2       98.41      104.51      4.21 o 
 -10   4   2      111.10      118.44      2.85 o 
  -9   4   2      132.71      138.64      2.61 o 
  -8   4   2      486.47      468.71      6.33 o 
  -7   4   2        1.20        1.11      0.57 o 
  -6   4   2      306.26      268.23      3.83 o 
  -5   4   2      139.53      137.07      2.19 o 
  -4   4   2       70.21       74.02      1.10 o 
  -3   4   2      292.49      355.54      3.78 o 
  -2   4   2       82.81       83.50      1.11 o 
  -1   4   2       15.10       17.54      0.52 o 
   0   4   2       75.34       74.80      1.31 o 
   1   4   2       22.36       25.17      0.72 o 
   2   4   2        2.65        4.61      0.30 o 
   3   4   2      506.82      520.89      5.49 o 
   4   4   2       98.28       92.78      1.62 o 
   5   4   2       37.65       45.89      1.06 o 
   6   4   2        3.31        5.70      0.47 o 
   7   4   2      651.94      629.30      8.54 o 
   8   4   2        1.10        1.38      0.46 o 
   9   4   2       39.69       40.52      1.59 o 
 -10   5   2       26.48       27.60      1.47 o 
  -9   5   2       39.54       42.28      3.07 o 
  -8   5   2      116.93      114.64      2.87 o 
  -7   5   2      162.97      178.73      3.80 o 
  -6   5   2      616.06      570.05     12.13 o 
  -5   5   2      523.10      493.63      8.07 o 
  -4   5   2      346.72      367.66      4.73 o 
  -3   5   2      136.19      120.23      2.24 o 
  -2   5   2      805.98      905.60     10.65 o 
  -1   5   2        6.83        4.98      0.41 o 
   0   5   2     1749.57     1770.82     29.28 o 
   1   5   2     1333.33     1277.04     14.75 o 
   2   5   2       33.08       25.26      0.87 o 
   3   5   2      392.47      402.86      4.91 o 
   4   5   2      800.13      834.96      9.49 o 
   5   5   2      237.28      245.35      3.39 o 
   6   5   2      250.82      244.18      4.64 o 
   7   5   2       22.35       25.23      1.60 o 
   8   5   2        0.59        0.28      0.89 o 
 -10   6   2       58.93       62.93      3.88 o 
  -9   6   2       83.11       83.48      2.51 o 
  -8   6   2       13.96       10.60      1.46 o 
  -7   6   2      614.74      609.06     10.01 o 
  -6   6   2      867.58      785.98     12.37 o 
  -5   6   2       23.19       29.52      1.78 o 
  -4   6   2       21.63       21.47      0.73 o 
  -3   6   2       30.52       31.07      0.88 o 
  -2   6   2        0.64        0.23      0.37 o 
  -1   6   2       77.78       58.07      1.31 o 
   0   6   2     2295.26     2349.23     38.58 o 
   1   6   2        2.22        3.08      0.35 o 
   2   6   2        0.35        0.23      0.27 o 
   3   6   2        0.25        0.49      0.34 o 
   4   6   2       89.89       96.89      2.23 o 
   5   6   2        5.33        4.28      0.73 o 
   6   6   2      145.36      122.92      3.56 o 
   7   6   2       81.29       77.12      2.91 o 
   8   6   2       38.68       30.41      1.78 o 
  -9   7   2      327.21      341.94      6.67 o 
  -8   7   2      150.96      154.97      3.68 o 
  -7   7   2      151.01      153.96      3.56 o 
  -6   7   2       76.00       66.06      2.00 o 
  -5   7   2      514.58      477.77      8.07 o 
  -4   7   2      873.00      794.49     12.37 o 
  -3   7   2       99.08      100.45      2.63 o 
  -2   7   2       28.39       28.97      1.72 o 
  -1   7   2        0.08        0.14      0.38 o 
   0   7   2      200.95      206.53      3.60 o 
   1   7   2      321.17      335.78      4.61 o 
   2   7   2      510.37      488.38      7.26 o 
   3   7   2      272.79      266.63      4.57 o 
   4   7   2       14.68       15.53      0.92 o 
   5   7   2      400.79      393.36      6.34 o 
   6   7   2       27.15       28.71      1.46 o 
   7   7   2        2.96        4.40      0.81 o 
  -8   8   2        2.41        2.81      0.73 o 
  -7   8   2        2.14        2.93      0.69 o 
  -6   8   2       23.00       24.79      1.35 o 
  -5   8   2       47.75       43.34      1.62 o 
  -4   8   2        5.60        7.18      0.81 o 
  -3   8   2       26.76       30.83      1.05 o 
  -2   8   2        1.30        1.29      0.53 o 
  -1   8   2       48.55       47.59      1.31 o 
   0   8   2      567.68      575.00      7.41 o 
   1   8   2      330.24      326.90      9.95 o 
   2   8   2      428.84      426.93     17.31 o 
   3   8   2        1.15       10.03      1.13 o 
   4   8   2       27.32       23.07      1.29 o 
   5   8   2      458.33      426.42      6.91 o 
   6   8   2       92.28       92.47      2.51 o 
  -7   9   2       62.09       66.36      2.27 o 
  -6   9   2       32.01       34.27      1.62 o 
  -5   9   2      328.37      320.16      6.16 o 
  -4   9   2       33.16       37.10      1.59 o 
  -3   9   2       45.07       40.07      1.59 o 
  -2   9   2       25.14       24.68      0.98 o 
  -1   9   2      165.88      163.95      2.88 o 
   0   9   2       11.64       10.95      0.85 o 
   1   9   2        0.01        0.62      0.39 o 
   2   9   2      343.99      343.09      5.77 o 
   3   9   2      100.45      100.91      3.56 o 
   4   9   2       92.26       96.12      2.51 o 
  -5  10   2       24.19       22.14      1.54 o 
  -4  10   2       49.45       50.20      1.97 o 
  -3  10   2       34.64       35.21      1.59 o 
  -2  10   2        1.69        2.31      0.45 o 
  -1  10   2        2.62        3.40      0.81 o 
   0  10   2        5.48        5.61      0.69 o 
   1  10   2       27.95       31.31      1.62 o 
   2  10   2       11.69       16.86      1.13 o 
  -4  11   2      131.18      128.13      5.99 o 
  -3  11   2       58.68       62.77      3.88 o 
  -1  11   2       16.56       21.84      1.62 o 
   0  11   2        3.57        2.59      0.81 o 
  -1 -12   3        5.59        3.56      0.65 o 
   0 -12   3       48.26       47.24      2.02 o 
   1 -12   3        3.77        6.96      1.13 o 
   3 -12   3       25.47       24.59      1.78 o 
   4 -12   3       49.56       49.26      2.00 o 
   5 -12   3        0.80       -1.29      1.29 o 
  -3 -11   3        0.68        0.08      0.46 o 
  -2 -11   3       12.19       13.41      0.97 o 
  -1 -11   3        2.98        2.57      0.51 o 
   0 -11   3       20.57       17.33      1.05 o 
   1 -11   3      430.88      413.55      6.52 o 
   2 -11   3        3.07        1.13      0.65 o 
   3 -11   3       19.94       18.66      1.20 o 
   4 -11   3      342.86      345.77      6.46 o 
   5 -11   3        0.03       -0.09      0.56 o 
   6 -11   3      103.09      107.92      3.05 o 
  -5 -10   3       22.18       19.21      1.08 o 
  -4 -10   3       41.67       41.95      1.54 o 
  -3 -10   3      131.40      136.87      2.97 o 
  -2 -10   3      443.41      420.05      6.63 o 
  -1 -10   3        0.06        0.08      0.73 o 
   0 -10   3        0.41        0.40      0.57 o 
   1 -10   3      242.42      263.74      4.93 o 
   2 -10   3       95.23      104.07      2.04 o 
   3 -10   3      630.80      628.83     10.16 o 
   4 -10   3      262.01      265.08      5.15 o 
   5 -10   3        7.45        8.23      0.96 o 
   6 -10   3       48.55       50.76      1.91 o 
   7 -10   3       68.65       81.10      4.04 o 
   8 -10   3       12.49       12.78      1.46 o 
  -6  -9   3      107.62      103.62      2.51 o 
  -5  -9   3        0.02       -0.40      0.73 o 
  -4  -9   3       91.29       95.98      2.28 o 
  -3  -9   3      199.77      188.63      3.54 o 
  -2  -9   3        0.86        0.00      0.34 o 
  -1  -9   3      103.22       98.57      2.23 o 
   0  -9   3       58.72       51.36      1.43 o 
   1  -9   3       63.90       53.94      1.28 o 
   2  -9   3      952.05      896.40     13.57 o 
   3  -9   3        7.55        3.12      0.58 o 
   4  -9   3       44.32       39.47      1.49 o 
   5  -9   3        6.78        9.14      0.89 o 
   6  -9   3       89.57       89.88      2.54 o 
   7  -9   3       39.69       42.62      1.66 o 
   8  -9   3       61.64       64.01      2.15 o 
   9  -9   3       30.93       28.15      1.78 o 
  -7  -8   3      155.75      160.91      2.79 o 
  -6  -8   3       61.09       59.50      1.49 o 
  -5  -8   3        1.74        1.96      0.37 o 
  -4  -8   3      150.44      145.35      2.42 o 
  -3  -8   3       11.12        9.63      0.63 o 
  -2  -8   3        3.36        6.03      0.58 o 
  -1  -8   3      410.56      393.28      4.85 o 
   0  -8   3       73.30       67.86      1.04 o 
   1  -8   3       45.71       43.79      0.81 o 
   2  -8   3     1229.99     1226.06     14.31 o 
   3  -8   3     1204.38     1189.62     17.69 o 
   4  -8   3      109.64      106.45      2.51 o 
   5  -8   3      291.11      282.74      9.95 o 
   6  -8   3      448.18      435.14      7.51 o 
   7  -8   3       18.97       19.61      2.10 o 
   8  -8   3       41.96       47.97      3.07 o 
   9  -8   3       13.41       10.26      1.10 o 
  -8  -7   3        3.13        1.40      0.40 o 
  -7  -7   3      141.86      135.53      2.45 o 
  -6  -7   3        2.34        2.44      0.40 o 
  -5  -7   3      140.65      146.89      6.63 o 
  -4  -7   3       84.90       93.68      1.99 o 
  -3  -7   3       78.27       82.50      1.52 o 
  -2  -7   3      142.84      119.24      1.89 o 
  -1  -7   3      788.55      754.02      8.52 o 
   0  -7   3       48.56       49.71      0.79 o 
   1  -7   3      218.91      227.21      2.70 o 
   2  -7   3      485.06      491.03      5.22 o 
   3  -7   3      946.30      924.84      9.34 o 
   4  -7   3       25.32       22.82      0.78 o 
   5  -7   3      895.42      886.44     10.86 o 
   6  -7   3        3.48        2.82      0.42 o 
   7  -7   3       68.68       69.24      1.63 o 
   8  -7   3        5.21        6.48      0.63 o 
   9  -7   3       16.00       16.45      0.92 o 
  10  -7   3       64.87       68.41      1.91 o 
  -9  -6   3        2.42        1.46      0.81 o 
  -8  -6   3      120.59      120.43      2.26 o 
  -7  -6   3      485.88      483.06      7.58 o 
  -6  -6   3        1.06        1.50      0.33 o 
  -5  -6   3      355.11      349.69      4.53 o 
  -4  -6   3      211.39      194.56      2.76 o 
  -3  -6   3      280.64      276.69      3.57 o 
  -2  -6   3      505.21      498.70      5.84 o 
  -1  -6   3      736.24      800.55      8.12 o 
   0  -6   3     1039.93     1162.93     10.01 o 
   1  -6   3      288.33      292.27      3.25 o 
   2  -6   3      380.89      375.09      4.79 o 
   3  -6   3       89.08       78.31      1.15 o 
   4  -6   3      198.71      189.92      2.84 o 
   5  -6   3       14.10       16.07      0.67 o 
   6  -6   3      139.93      132.77      3.14 o 
   7  -6   3        3.59        4.34      0.52 o 
   8  -6   3       85.20       87.41      1.92 o 
   9  -6   3      103.53       94.61      2.15 o 
  10  -6   3       68.10       58.11      1.72 o 
  -9  -5   3       81.83       80.75      2.33 o 
  -8  -5   3      313.40      317.44      5.46 o 
  -7  -5   3      384.55      381.74      5.00 o 
  -6  -5   3        3.04        5.64      0.47 o 
  -5  -5   3       55.93       45.92      1.11 o 
  -4  -5   3      134.12      127.72      1.96 o 
  -3  -5   3       47.09       40.38      0.90 o 
  -2  -5   3       77.52      101.51      1.82 o 
  -1  -5   3      350.20      348.04      3.24 o 
   0  -5   3     1162.78     1334.27     13.18 o 
   1  -5   3      278.07      359.13      3.82 o 
   2  -5   3      243.56      323.97      3.45 o 
   3  -5   3      163.94      202.49      2.32 o 
   4  -5   3     3371.60     3316.00     57.59 o 
   5  -5   3     1464.48     1421.14     23.30 o 
   6  -5   3       18.04       17.36      0.70 o 
   7  -5   3      199.46      195.13      4.61 o 
   8  -5   3      393.64      382.93      5.40 o 
   9  -5   3        3.50        4.54      0.56 o 
  10  -5   3       34.61       32.31      1.43 o 
 -10  -4   3      192.46      186.20      5.34 o 
  -9  -4   3       28.41       27.53      1.24 o 
  -8  -4   3       25.57       27.07      0.98 o 
  -7  -4   3        2.35        2.78      0.77 o 
  -6  -4   3       16.68       15.17      0.61 o 
  -5  -4   3      174.39      162.53      2.38 o 
  -4  -4   3       66.48       72.14      1.76 o 
  -3  -4   3      589.94      594.57      6.74 o 
  -2  -4   3      655.46      576.40      6.46 o 
  -1  -4   3      616.82      644.49      5.63 o 
   0  -4   3      212.30      202.91      2.24 o 
   1  -4   3     3054.46     3091.05     30.55 o 
   2  -4   3     1281.66     1415.94     19.97 o 
   3  -4   3       62.46       57.48      1.34 o 
   4  -4   3      307.24      385.02      5.26 o 
   5  -4   3       58.30       46.53      1.47 o 
   6  -4   3      370.59      349.39      5.25 o 
   7  -4   3      109.96       93.19      1.86 o 
   8  -4   3       20.52       16.58      0.81 o 
   9  -4   3        0.07        0.62      0.39 o 
  10  -4   3      194.40      188.06      3.92 o 
 -10  -3   3       31.23       28.98      1.36 o 
  -9  -3   3      157.08      158.70      3.41 o 
  -8  -3   3      117.26      110.37      2.56 o 
  -7  -3   3       24.46       26.20      0.83 o 
  -6  -3   3     2431.75     2405.42     44.49 o 
  -5  -3   3      744.22      750.48      8.48 o 
  -4  -3   3      113.21      113.65      1.70 o 
  -3  -3   3      115.96      108.97      1.58 o 
  -2  -3   3      275.40      253.96      3.04 o 
  -1  -3   3       27.47       21.13      0.35 o 
   0  -3   3      146.72      146.03      1.63 o 
   1  -3   3      546.94      562.07      7.94 o 
   2  -3   3     1906.80     2065.53     23.60 o 
   3  -3   3      269.62      294.20      3.10 o 
   4  -3   3      212.31      211.30      2.90 o 
   5  -3   3      355.59      355.15      6.08 o 
   6  -3   3      683.35      699.94      8.70 o 
   7  -3   3      345.01      341.21      4.74 o 
   8  -3   3        6.79        6.10      0.66 o 
   9  -3   3      330.92      318.76      5.46 o 
  10  -3   3       70.18       71.87      2.10 o 
  11  -3   3        0.25       -0.16      0.65 o 
 -10  -2   3       44.40       45.88      1.70 o 
  -9  -2   3      106.33      106.66      4.85 o 
  -8  -2   3        7.84        7.70      0.74 o 
  -7  -2   3      267.70      257.07      3.58 o 
  -6  -2   3       53.08       47.65      1.24 o 
  -5  -2   3       21.06       25.36      0.68 o 
  -4  -2   3        1.99        2.08      0.21 o 
  -3  -2   3      610.64      645.33      6.46 o 
  -2  -2   3      226.46      233.23      2.52 o 
  -1  -2   3     2953.58     2850.99    102.37 o 
   0  -2   3     4619.71     4411.67     51.79 o 
   1  -2   3      334.31      296.13      3.00 o 
   2  -2   3        1.49        5.01      0.25 o 
   3  -2   3     2185.30     2203.16     25.21 o 
   4  -2   3      140.69      183.35      2.09 o 
   5  -2   3      155.76      150.94      2.59 o 
   6  -2   3       92.73       79.27      1.57 o 
   7  -2   3        2.86        4.18      0.95 o 
   8  -2   3       54.17       55.22      1.40 o 
   9  -2   3       23.07       24.59      1.13 o 
  10  -2   3        0.01        0.57      0.57 o 
  11  -2   3       95.29       89.30      3.40 o 
 -10  -1   3       56.18       56.50      1.86 o 
  -9  -1   3       44.03       45.23      1.59 o 
  -8  -1   3       49.62       55.99      1.78 o 
  -7  -1   3        0.16        0.87      1.08 o 
  -6  -1   3      437.70      413.23      5.00 o 
  -5  -1   3       12.75       11.62      0.39 o 
  -4  -1   3     3284.55     3370.58     33.55 o 
  -3  -1   3      210.37      166.83      1.88 o 
  -2  -1   3     2553.84     2580.90     25.51 o 
  -1  -1   3     6795.61     6666.54    107.48 o 
   0  -1   3      684.77      670.12      7.89 o 
   1  -1   3       41.30       42.80      1.29 o 
   2  -1   3     5964.57     5920.25     66.26 o 
   3  -1   3      674.67      845.91      8.34 o 
   4  -1   3       24.18       26.90      0.52 o 
   5  -1   3      522.63      532.80      6.87 o 
   6  -1   3      492.91      535.34      6.79 o 
   7  -1   3        9.27       11.35      0.84 o 
   8  -1   3       64.01       65.23      1.75 o 
   9  -1   3      145.22      142.14      3.07 o 
  10  -1   3       42.64       43.99      1.63 o 
 -11   0   3       75.71       80.40      3.24 o 
 -10   0   3      114.61      115.81      5.99 o 
  -9   0   3        0.23       -0.11      0.32 o 
  -8   0   3      932.41      929.72     14.07 o 
  -7   0   3      882.42      865.54     12.15 o 
  -6   0   3       21.02       21.28      0.57 o 
  -5   0   3      142.57      134.95      1.71 o 
  -4   0   3      279.70      311.07      6.53 o 
  -3   0   3      411.10      467.94      4.79 o 
  -2   0   3      279.10      296.37      3.07 o 
  -1   0   3      198.06      207.84      3.42 o 
   0   0   3       65.18       47.55      1.24 o 
   1   0   3      220.49      221.04      2.41 o 
   2   0   3      879.63      868.55     18.95 o 
   3   0   3      939.42     1000.93      9.94 o 
   4   0   3      754.96      778.35      7.85 o 
   5   0   3      517.90      560.82      6.39 o 
   6   0   3       34.83       28.44      2.55 o 
   7   0   3       11.19       18.22      3.80 o 
   8   0   3      511.44      501.55      7.69 o 
   9   0   3      220.12      218.18      4.15 o 
  10   0   3        1.58        0.84      0.51 o 
 -11   1   3      241.45      268.24      5.18 o 
 -10   1   3      177.43      184.25      3.75 o 
  -9   1   3        3.03        3.16      0.57 o 
  -8   1   3        0.20        0.55      1.21 o 
  -7   1   3      158.25      164.26      2.76 o 
  -6   1   3      283.19      286.19      3.25 o 
  -5   1   3      703.22      732.05      7.45 o 
  -4   1   3      342.98      336.45      3.58 o 
  -3   1   3      270.99      297.93      3.18 o 
  -2   1   3     1719.28     1679.47     16.71 o 
  -1   1   3      178.61      138.17      2.36 o 
   0   1   3      132.79      137.45      1.81 o 
   1   1   3     1140.31     1053.91     12.22 o 
   2   1   3      255.59      206.57      2.30 o 
   3   1   3      145.26      122.17      1.53 o 
   4   1   3     1197.84     1239.07     12.20 o 
   5   1   3      871.63      824.59      8.34 o 
   6   1   3     1404.70     1382.41     15.14 o 
   7   1   3      469.20      436.94      6.72 o 
   8   1   3        3.72        1.98      0.51 o 
   9   1   3       56.51       53.84      2.59 o 
  10   1   3       72.78       69.52      2.16 o 
 -11   2   3        0.48        2.10      0.97 o 
 -10   2   3       46.77       46.77      1.70 o 
  -9   2   3        7.35        6.29      0.74 o 
  -8   2   3       89.28       83.18      1.78 o 
  -7   2   3        0.56        0.24      0.25 o 
  -6   2   3      138.53      142.57      2.39 o 
  -5   2   3     1122.23     1136.22     11.30 o 
  -4   2   3      968.77     1017.07     10.12 o 
  -3   2   3      657.83      700.52      7.03 o 
  -2   2   3        1.32       15.72      0.50 o 
  -1   2   3     1519.49     1596.39     26.77 o 
   0   2   3     1257.60     1305.89     13.34 o 
   1   2   3      448.81      465.48      4.74 o 
   2   2   3       90.03      107.52      1.39 o 
   3   2   3       29.76       21.26      1.21 o 
   4   2   3       22.00       18.37      0.54 o 
   5   2   3       74.70       90.91      1.55 o 
   6   2   3       80.98       80.99      1.49 o 
   7   2   3        5.17        3.17      0.51 o 
   8   2   3       37.71       41.13      1.47 o 
   9   2   3      194.28      178.41      3.68 o 
  10   2   3      205.83      195.79      4.10 o 
 -11   3   3       11.35       13.59      1.62 o 
 -10   3   3        0.56        0.49      0.46 o 
  -9   3   3      260.17      250.73      9.46 o 
  -8   3   3      173.65      175.25      2.95 o 
  -7   3   3        1.76        1.67      0.35 o 
  -6   3   3       24.33       23.60      0.77 o 
  -5   3   3      134.73      121.20      1.64 o 
  -4   3   3       56.04       47.45      0.84 o 
  -3   3   3        4.96        3.79      0.28 o 
  -2   3   3      525.08      623.28      6.30 o 
  -1   3   3       86.45       77.51      2.66 o 
   0   3   3       35.59       35.08      1.29 o 
   1   3   3       97.89      125.84      1.54 o 
   2   3   3       14.76       10.23      0.40 o 
   3   3   3        6.59        8.96      0.36 o 
   4   3   3      763.36      782.21      7.99 o 
   5   3   3      269.38      247.30      3.29 o 
   6   3   3       14.91       20.25      0.79 o 
   7   3   3      441.91      443.58      9.11 o 
   8   3   3      504.22      493.76      7.76 o 
   9   3   3        7.08        8.47      0.89 o 
  10   3   3       12.45       15.04      1.78 o 
 -10   4   3        1.60        1.94      0.81 o 
  -9   4   3       55.46       55.60      1.94 o 
  -8   4   3      211.10      213.96      4.31 o 
  -7   4   3       80.99       74.54      1.63 o 
  -6   4   3       62.84       62.52      1.77 o 
  -5   4   3        0.45        1.02      0.43 o 
  -4   4   3      167.44      164.01      2.60 o 
  -3   4   3      533.18      543.12      6.63 o 
  -2   4   3      703.09      704.74      8.41 o 
  -1   4   3      468.48      593.83      7.20 o 
   0   4   3      196.92      167.09      2.42 o 
   1   4   3      505.89      522.33      6.37 o 
   2   4   3      511.96      480.39      5.07 o 
   3   4   3        0.94        0.62      0.19 o 
   4   4   3       47.91       46.87      1.06 o 
   5   4   3       13.12       13.10      0.59 o 
   6   4   3      113.35      120.42      3.38 o 
   7   4   3       66.02       60.40      1.43 o 
   8   4   3        0.14        0.08      0.40 o 
   9   4   3      110.89      115.09      2.90 o 
 -10   5   3       60.60       63.25      2.67 o 
  -9   5   3        6.98        6.73      0.81 o 
  -8   5   3       84.28       88.66      2.48 o 
  -7   5   3      149.14      147.73      3.29 o 
  -6   5   3       59.14       56.78      1.74 o 
  -5   5   3       13.78       15.45      0.89 o 
  -4   5   3      856.49      844.38     10.12 o 
  -3   5   3      870.79      824.80     13.75 o 
  -2   5   3      443.04      496.40      6.21 o 
  -1   5   3        9.00       15.83      0.61 o 
   0   5   3      219.73      200.17      2.92 o 
   1   5   3       34.72       38.06      0.95 o 
   2   5   3        4.93        5.63      0.46 o 
   3   5   3      401.53      379.52      5.72 o 
   4   5   3      326.45      303.97      6.79 o 
   5   5   3       45.09       50.31      1.43 o 
   6   5   3      133.95      141.63      2.92 o 
   7   5   3       70.56       61.72      1.77 o 
   8   5   3       26.69       27.83      1.78 o 
 -10   6   3       13.21       11.00      2.10 o 
  -9   6   3       33.49       36.75      1.70 o 
  -8   6   3       49.35       49.11      1.86 o 
  -7   6   3      480.05      462.66      7.98 o 
  -6   6   3       71.57       68.94      2.67 o 
  -5   6   3        9.81        8.75      0.81 o 
  -4   6   3      115.80      112.46      2.43 o 
  -3   6   3      290.41      309.86      4.26 o 
  -2   6   3      241.36      238.99      5.27 o 
  -1   6   3        0.29       -0.13      0.22 o 
   0   6   3        3.11        3.96      0.45 o 
   1   6   3       47.33       50.62      2.17 o 
   2   6   3     1839.19     1816.21     23.83 o 
   3   6   3       98.39       92.46      2.11 o 
   4   6   3       42.81       39.87      3.32 o 
   5   6   3      163.79      164.32      3.20 o 
   6   6   3      377.18      361.75      9.06 o 
   7   6   3        3.52        2.92      0.65 o 
  -9   7   3       23.21       23.52      2.91 o 
  -8   7   3       18.77       13.66      1.20 o 
  -7   7   3       39.14       42.50      1.74 o 
  -6   7   3      174.61      172.71      3.83 o 
  -5   7   3        2.74        3.50      0.69 o 
  -4   7   3       40.26       42.03      1.55 o 
  -3   7   3      178.49      162.97      3.61 o 
  -2   7   3     1274.27     1254.09     14.86 o 
  -1   7   3     1312.64     1304.91     15.45 o 
   0   7   3     1932.83     1923.54     22.25 o 
   1   7   3        8.87       10.99      0.88 o 
   2   7   3        4.17        4.20      0.57 o 
   3   7   3        5.03        6.06      0.69 o 
   4   7   3       15.12       14.83      0.85 o 
   5   7   3       14.59       15.36      1.05 o 
   6   7   3      107.24      101.00      2.51 o 
   7   7   3        7.64        6.47      1.13 o 
  -8   8   3      251.99      261.61      9.87 o 
  -7   8   3      151.02      154.84      3.74 o 
  -6   8   3       34.66       31.57      1.47 o 
  -5   8   3       97.31       91.68      2.54 o 
  -4   8   3      107.61      104.61      2.78 o 
  -3   8   3        0.00        0.57      0.40 o 
  -2   8   3        0.70        1.05      0.74 o 
  -1   8   3       25.39       25.49      0.96 o 
   0   8   3       94.74       93.24      1.95 o 
   1   8   3      172.38      179.64      3.49 o 
   2   8   3      175.29      182.38      4.93 o 
   3   8   3      222.45      223.82      4.16 o 
   4   8   3      330.70      354.24      6.00 o 
   5   8   3      175.28      164.09      5.26 o 
  -6   9   3       53.56       47.45      3.15 o 
  -5   9   3        8.62        8.39      0.96 o 
  -4   9   3       49.96       44.64      1.74 o 
  -3   9   3       87.45       92.24      2.04 o 
  -2   9   3        4.00        4.63      0.56 o 
  -1   9   3        5.67        7.35      0.66 o 
   0   9   3       37.53       36.64      1.37 o 
   1   9   3      223.06      227.95      4.23 o 
   2   9   3      421.26      420.00      6.80 o 
   3   9   3        0.73        0.57      0.46 o 
   4   9   3       29.14       32.08      1.43 o 
  -5  10   3       51.04       47.89      3.40 o 
  -4  10   3        5.59        6.47      0.96 o 
  -3  10   3       26.11       27.18      1.47 o 
  -2  10   3       63.60       75.10      1.94 o 
  -1  10   3        9.66        9.87      0.92 o 
   0  10   3        2.24        2.79      0.57 o 
   1  10   3       34.90       42.15      1.60 o 
  -3  11   3       38.14       35.59      3.07 o 
  -2 -12   4       63.73       65.52      2.75 o 
  -1 -12   4       59.22       59.96      1.88 o 
   0 -12   4       11.77       10.10      1.21 o 
   1 -12   4        8.97       11.32      1.29 o 
   2 -12   4      156.29      171.16      4.85 o 
   3 -12   4       51.03       49.18      2.26 o 
   4 -12   4      141.91      156.42      3.77 o 
   5 -12   4      111.15      120.07      3.23 o 
  -4 -11   4        4.57        0.81      0.65 o 
  -3 -11   4       77.89       88.21      2.28 o 
  -2 -11   4      110.12      109.83      2.57 o 
  -1 -11   4        2.91        1.42      0.97 o 
   0 -11   4       74.15       74.40      2.00 o 
   1 -11   4       55.40       57.28      1.72 o 
   3 -11   4       44.08       33.38      1.49 o 
   4 -11   4      329.24      340.92      6.34 o 
   5 -11   4      108.12      107.32      2.96 o 
   6 -11   4       40.40       37.61      1.74 o 
   7 -11   4       17.50       18.60      1.46 o 
  -5 -10   4       65.66       71.88      3.56 o 
  -4 -10   4       93.89       97.33      3.80 o 
  -3 -10   4       90.09       87.03      2.16 o 
  -2 -10   4        1.65        1.13      0.46 o 
  -1 -10   4        5.38        5.82      0.62 o 
   0 -10   4       46.62       35.61      1.20 o 
   1 -10   4      143.29      127.85      2.57 o 
   2 -10   4        3.87        5.32      0.69 o 
   3 -10   4      252.76      254.73      4.91 o 
   4 -10   4        0.54       -0.43      0.43 o 
   5 -10   4      174.26      170.58      3.77 o 
   6 -10   4      198.65      199.91      4.31 o 
   7 -10   4       94.54       96.98      2.81 o 
   8 -10   4      123.61      127.48      4.04 o 
  -6  -9   4      145.98      145.10      3.08 o 
  -5  -9   4       85.97       80.42      2.11 o 
  -4  -9   4       25.73       24.75      1.08 o 
  -3  -9   4       39.62       35.34      2.35 o 
  -2  -9   4       71.07       67.78      3.48 o 
  -1  -9   4      318.07      309.12      4.97 o 
   0  -9   4      288.50      295.71      6.47 o 
   1  -9   4        2.64        0.97      0.46 o 
   2  -9   4      107.01       84.29      1.64 o 
   3  -9   4     1367.34     1303.72     19.40 o 
   4  -9   4      460.09      419.51      9.14 o 
   5  -9   4      132.74      142.51      4.93 o 
   6  -9   4       23.48       28.25      1.37 o 
   7  -9   4       34.26       30.65      1.49 o 
   8  -9   4       24.92       24.73      1.37 o 
   9  -9   4       44.31       48.37      2.43 o 
  -8  -8   4       70.34       73.12      3.40 o 
  -7  -8   4      429.23      421.85      5.68 o 
  -6  -8   4      196.26      202.52      3.19 o 
  -5  -8   4      128.33      126.40      4.53 o 
  -4  -8   4       61.93       66.20      3.06 o 
  -3  -8   4        6.28        7.95      0.52 o 
  -2  -8   4      599.32      556.09      6.65 o 
  -1  -8   4      167.16      168.97      3.83 o 
   0  -8   4      206.62      213.02      2.33 o 
   1  -8   4       44.04       43.17      1.07 o 
   2  -8   4        5.79        2.97      0.36 o 
   3  -8   4       37.69       29.84      0.94 o 
   4  -8   4      368.45      392.15      5.31 o 
   5  -8   4       63.36       54.46      1.39 o 
   6  -8   4       55.65       49.71      1.39 o 
   7  -8   4       34.89       35.06      1.89 o 
   8  -8   4      268.14      259.56      6.12 o 
   9  -8   4       33.05       36.80      1.64 o 
  -8  -7   4        0.40        0.36      0.40 o 
  -7  -7   4      254.43      265.61      4.79 o 
  -6  -7   4        0.02        0.16      0.28 o 
  -5  -7   4      420.80      412.61      5.28 o 
  -4  -7   4      218.31      224.68      3.19 o 
  -3  -7   4        8.43        8.71      0.52 o 
  -2  -7   4      351.79      341.19      4.29 o 
  -1  -7   4       69.40       81.81      1.42 o 
   0  -7   4        3.78        5.22      0.31 o 
   1  -7   4        8.84        4.84      0.72 o 
   2  -7   4      500.72      498.61      6.33 o 
   3  -7   4      175.32      167.18      2.12 o 
   4  -7   4     1156.05     1146.74     13.72 o 
   5  -7   4     1442.99     1430.94     16.92 o 
   6  -7   4      148.89      141.05      3.09 o 
   7  -7   4       59.96       63.68      1.57 o 
   8  -7   4      160.28      164.25      3.02 o 
   9  -7   4       22.85       20.77      1.02 o 
  10  -7   4       98.69      111.16      2.52 o 
  -9  -6   4        9.66        9.96      0.97 o 
  -8  -6   4       13.61       13.70      1.29 o 
  -7  -6   4       19.15       20.37      0.87 o 
  -6  -6   4      197.36      194.86      2.98 o 
  -5  -6   4        6.42        8.20      0.90 o 
  -4  -6   4       31.69       33.39      0.92 o 
  -3  -6   4        0.75        1.74      0.41 o 
  -2  -6   4       17.08       11.54      0.52 o 
  -1  -6   4      132.30      137.50      1.57 o 
   0  -6   4      357.80      411.53      4.39 o 
   1  -6   4      393.30      374.03      4.11 o 
   2  -6   4     1219.53     1230.27     12.13 o 
   3  -6   4      141.92      147.24      1.86 o 
   4  -6   4      924.72      920.52     13.99 o 
   5  -6   4     2312.18     2277.15     26.38 o 
   6  -6   4       15.40       14.23      0.84 o 
   7  -6   4      287.81      282.11      4.22 o 
   8  -6   4       69.46       71.33      1.73 o 
   9  -6   4        0.51        0.54      0.37 o 
  10  -6   4      146.41      137.33      2.79 o 
  -9  -5   4      113.51      110.37      4.13 o 
  -8  -5   4       23.53       24.46      0.91 o 
  -7  -5   4        6.24        6.79      0.65 o 
  -6  -5   4       26.50       28.85      0.89 o 
  -5  -5   4     2665.63     2593.81     28.06 o 
  -4  -5   4       12.19       14.85      0.60 o 
  -3  -5   4      258.96      250.39      3.22 o 
  -2  -5   4      681.51      631.39     11.65 o 
  -1  -5   4       39.88       33.86      0.66 o 
   0  -5   4      186.00      228.66      2.55 o 
   1  -5   4     1019.03     1097.58     10.85 o 
   2  -5   4       46.08       60.19      1.71 o 
   3  -5   4      266.00      294.84      3.23 o 
   4  -5   4        0.60        0.35      0.26 o 
   5  -5   4      500.10      500.15      6.38 o 
   6  -5   4      335.25      347.04      5.48 o 
   7  -5   4        1.46        0.90      0.48 o 
   8  -5   4       74.26       74.94      1.75 o 
   9  -5   4        0.74        2.29      0.45 o 
  10  -5   4      253.52      246.51      4.12 o 
 -10  -4   4       14.38       13.59      1.46 o 
  -9  -4   4      209.08      211.16      4.15 o 
  -8  -4   4      321.55      323.34      4.43 o 
  -7  -4   4      121.33      116.50      2.36 o 
  -6  -4   4       31.78       27.36      2.18 o 
  -5  -4   4     1038.13     1006.41     11.24 o 
  -4  -4   4        0.13        0.25      0.32 o 
  -3  -4   4      747.16      774.85      8.63 o 
  -2  -4   4      317.80      311.74      3.71 o 
  -1  -4   4      136.79      143.59      2.27 o 
   0  -4   4       85.30      104.06      1.30 o 
   1  -4   4      744.29      752.33      9.78 o 
   2  -4   4       30.33       43.45      0.67 o 
   3  -4   4       12.20        8.81      0.65 o 
   4  -4   4     4872.18     4923.00     60.85 o 
   5  -4   4        1.86        3.22      1.06 o 
   6  -4   4      480.19      468.49      6.16 o 
   7  -4   4       57.64       51.53      2.26 o 
   8  -4   4       83.32       77.46      1.73 o 
   9  -4   4      202.33      195.55      3.32 o 
  10  -4   4      183.53      175.04      3.68 o 
 -10  -3   4        1.49        2.16      0.62 o 
  -9  -3   4       14.27       17.45      1.62 o 
  -8  -3   4       20.59       21.66      1.08 o 
  -7  -3   4        4.73        5.33      0.49 o 
  -6  -3   4      467.21      444.32      5.42 o 
  -5  -3   4       26.95       33.52      0.83 o 
  -4  -3   4     3555.72     3624.66     43.49 o 
  -3  -3   4     2678.71     2719.44     26.95 o 
  -2  -3   4      647.81      606.72     12.92 o 
   1  -3   4      547.77      572.21      5.70 o 
   2  -3   4      260.84      325.04      3.41 o 
   3  -3   4     3169.29     3168.38     31.30 o 
   4  -3   4      719.96      825.93      8.24 o 
   5  -3   4        3.40        4.61      0.37 o 
   6  -3   4      708.41      709.46      8.73 o 
   7  -3   4      442.18      410.51      5.56 o 
   8  -3   4       15.77       14.47      0.90 o 
   9  -3   4       69.13       64.94      1.86 o 
  10  -3   4      108.89      101.84      2.60 o 
  11  -3   4       25.67       25.88      1.78 o 
 -10  -2   4       11.85       11.31      1.01 o 
  -9  -2   4      453.76      461.18      7.46 o 
  -8  -2   4       48.22       48.25      1.52 o 
  -7  -2   4      290.56      289.67      3.84 o 
  -6  -2   4      664.68      665.72      7.70 o 
  -5  -2   4        0.38        2.49      1.54 o 
  -4  -2   4     1329.01     1307.30     12.87 o 
  -3  -2   4      522.60      518.75      5.30 o 
  -2  -2   4     3760.05     4021.24     39.64 o 
  -1  -2   4     4866.32     4775.34     40.40 o 
   0  -2   4      713.47      686.04      9.32 o 
   1  -2   4      773.51      785.65     21.52 o 
   2  -2   4     2595.69     2718.20     27.04 o 
   3  -2   4      966.32     1033.56     11.71 o 
   4  -2   4      604.15      693.57      9.08 o 
   5  -2   4      456.86      483.61      6.12 o 
   6  -2   4      803.42      824.00     10.06 o 
   7  -2   4      185.77      188.56      2.96 o 
   8  -2   4       34.29       34.36      1.58 o 
   9  -2   4       13.43       16.78      1.46 o 
  10  -2   4        5.46        4.37      0.66 o 
 -10  -1   4       44.12       46.43      1.70 o 
  -9  -1   4        3.10        2.91      0.51 o 
  -8  -1   4      145.52      148.63      3.06 o 
  -7  -1   4      557.93      552.16      6.57 o 
  -6  -1   4        5.93        5.87      0.40 o 
  -5  -1   4        0.96        1.62      0.21 o 
  -4  -1   4      413.98      453.15      4.76 o 
  -3  -1   4      160.53      166.91      1.93 o 
  -2  -1   4      826.02      876.38      8.60 o 
  -1  -1   4     1747.22     1734.21     15.22 o 
   0  -1   4       80.52       74.48      4.52 o 
   1  -1   4       28.62       27.32      0.44 o 
   2  -1   4     1451.97     1535.35     17.43 o 
   3  -1   4      847.73      896.46     11.61 o 
   4  -1   4      499.77      518.20      5.83 o 
   5  -1   4     1196.72     1178.04     17.63 o 
   6  -1   4      442.02      420.40      6.31 o 
   7  -1   4       10.43       13.31      1.27 o 
   8  -1   4      184.35      194.73      3.68 o 
   9  -1   4       17.75       16.54      0.97 o 
  10  -1   4        6.84        6.28      0.74 o 
 -10   0   4        0.24        0.49      0.39 o 
  -9   0   4        7.53        7.13      1.13 o 
  -8   0   4      168.98      178.49      4.37 o 
  -7   0   4      266.12      278.83      4.61 o 
  -6   0   4       11.33       10.99      0.91 o 
  -5   0   4       80.00       75.30      1.15 o 
  -4   0   4      962.02      968.89      9.66 o 
  -3   0   4      886.15      974.26      9.87 o 
  -2   0   4     2826.95     2771.25     27.42 o 
  -1   0   4     1147.62     1039.38      8.85 o 
   0   0   4       29.16       37.57      0.61 o 
   1   0   4     2624.92     2614.49     40.09 o 
   2   0   4      465.53      427.00      4.76 o 
   3   0   4      300.86      279.48      3.04 o 
   4   0   4       84.69      100.58      1.37 o 
   5   0   4      133.61      155.74      2.22 o 
   6   0   4        1.60        4.02      0.43 o 
   7   0   4       40.13       43.53      1.36 o 
   8   0   4       52.04       46.02      1.47 o 
   9   0   4       28.99       30.33      2.43 o 
  10   0   4        2.40        2.35      0.62 o 
 -11   1   4      151.63      154.49      5.34 o 
 -10   1   4       10.82       11.40      0.97 o 
  -9   1   4        5.29        7.22      0.74 o 
  -8   1   4      953.97      941.36     13.35 o 
  -7   1   4      379.65      371.06      5.05 o 
  -6   1   4      143.16      139.18      1.86 o 
  -5   1   4       75.80       69.32      1.11 o 
  -4   1   4      469.31      475.34      4.96 o 
  -3   1   4      553.03      591.43      8.50 o 
  -2   1   4     1716.65     1733.67     21.11 o 
  -1   1   4      888.23      901.35     10.51 o 
   0   1   4      159.38      144.82      1.64 o 
   1   1   4      847.40      907.94     10.49 o 
   2   1   4      138.95      142.25      1.68 o 
   3   1   4      100.07      103.95      4.69 o 
   4   1   4        0.05        0.15      0.17 o 
   5   1   4      623.62      661.93      6.88 o 
   6   1   4       22.29       21.61      0.70 o 
   7   1   4      165.20      160.85      3.13 o 
   8   1   4      383.25      374.36      6.15 o 
   9   1   4       98.18       89.86      3.15 o 
  10   1   4       30.12       34.36      2.18 o 
 -11   2   4       76.40       85.09      3.72 o 
 -10   2   4        2.25        2.02      0.57 o 
  -9   2   4      183.03      185.75      3.64 o 
  -8   2   4      152.21      142.31      2.53 o 
  -7   2   4      270.42      251.30      3.73 o 
  -6   2   4      192.81      186.12      2.34 o 
  -5   2   4      133.84      138.13      1.81 o 
  -4   2   4       99.15      109.15      1.47 o 
  -3   2   4      570.24      620.69      8.84 o 
  -2   2   4      131.02      133.40      1.61 o 
  -1   2   4      159.89      160.56      1.84 o 
   0   2   4     1563.19     1866.07     18.44 o 
   1   2   4       11.27       26.37      0.51 o 
   2   2   4        3.78       14.13      0.51 o 
   3   2   4      129.97      138.63      2.48 o 
   4   2   4      559.99      557.94      5.89 o 
   5   2   4      302.52      310.74      3.61 o 
   6   2   4        1.21        2.13      0.43 o 
   7   2   4      231.97      234.31      4.85 o 
   8   2   4      183.45      183.68      3.64 o 
   9   2   4      130.58      133.78      3.06 o 
  10   2   4       25.61       25.56      2.10 o 
 -10   3   4      143.71      148.51      4.53 o 
  -9   3   4       12.27       12.60      0.92 o 
  -8   3   4        9.59       11.04      0.74 o 
  -7   3   4        8.00        7.95      0.73 o 
  -6   3   4      260.57      259.97      3.73 o 
  -5   3   4       30.73       33.92      0.74 o 
  -4   3   4       41.11       44.82      0.81 o 
  -3   3   4      334.35      314.31      3.62 o 
  -2   3   4      278.70      237.81      2.62 o 
  -1   3   4      112.87      145.17      2.66 o 
   0   3   4     1766.87     1927.12     22.30 o 
   1   3   4      779.04      848.88      8.47 o 
   2   3   4        7.00       13.92      0.63 o 
   3   3   4      138.53      134.14      2.19 o 
   4   3   4        0.24        1.30      0.33 o 
   5   3   4        2.51        4.17      0.40 o 
   6   3   4        0.49        0.18      0.24 o 
   7   3   4       16.82       16.57      1.94 o 
   8   3   4        0.07       -0.08      0.34 o 
   9   3   4      138.70      143.67      4.37 o 
 -10   4   4       42.13       43.03      2.26 o 
  -9   4   4       17.94       17.01      1.08 o 
  -8   4   4       41.09       41.25      1.59 o 
  -7   4   4       57.56       59.56      1.86 o 
  -6   4   4     1098.43     1082.13     16.31 o 
  -5   4   4       34.78       35.95      0.98 o 
  -4   4   4       48.81       42.37      1.22 o 
  -3   4   4      148.86      148.69      2.29 o 
  -2   4   4      421.16      421.13      5.36 o 
  -1   4   4       46.58       50.60      1.07 o 
   0   4   4        1.82        2.23      0.30 o 
   1   4   4        3.84        7.29      0.54 o 
   2   4   4      643.31      668.43      8.11 o 
   3   4   4      292.29      271.04      3.87 o 
   4   4   4        2.29        1.29      0.34 o 
   5   4   4        0.23        0.65      0.49 o 
   6   4   4      189.36      192.13      3.49 o 
   7   4   4      101.33      102.78      2.34 o 
   8   4   4        2.15        3.56      0.81 o 
  -9   5   4       16.82       17.61      1.20 o 
  -8   5   4       23.88       22.91      1.20 o 
  -7   5   4      572.14      563.33      9.39 o 
  -6   5   4        5.80        5.82      0.69 o 
  -5   5   4        3.76        4.67      1.21 o 
  -4   5   4       64.61       67.09      1.44 o 
  -3   5   4      226.95      217.35      3.16 o 
  -2   5   4       59.62       58.54      1.27 o 
  -1   5   4      706.36      670.25      8.20 o 
   0   5   4      318.20      319.02      4.32 o 
   1   5   4       69.21       74.81      1.49 o 
   2   5   4      989.17      967.34     11.56 o 
   3   5   4       85.40       89.15      3.15 o 
   4   5   4        1.62        1.81      0.97 o 
   5   5   4        2.85        2.31      0.46 o 
   6   5   4        4.54        4.82      0.62 o 
   7   5   4       27.80       29.17      1.20 o 
   8   5   4        1.27        0.49      0.65 o 
  -9   6   4        2.17        2.09      0.66 o 
  -8   6   4        0.13       -0.22      0.43 o 
  -7   6   4       36.72       42.06      1.70 o 
  -6   6   4       14.50       14.49      0.98 o 
  -5   6   4       43.96       44.08      1.62 o 
  -4   6   4      442.80      421.16      5.59 o 
  -3   6   4       29.49       35.20      1.36 o 
  -2   6   4      301.44      299.79      4.20 o 
  -1   6   4      506.83      507.45      6.54 o 
   0   6   4      142.04      136.12      2.31 o 
   1   6   4        5.91        6.42      0.81 o 
   2   6   4      320.19      314.66      6.96 o 
   3   6   4       54.37       47.41      1.43 o 
   4   6   4        8.11        5.63      0.81 o 
   5   6   4       89.68       81.02      2.51 o 
   6   6   4       35.41       34.17      1.31 o 
   7   6   4       31.77       28.70      1.31 o 
  -8   7   4      130.66      141.40      3.56 o 
  -7   7   4      133.66      134.11      3.32 o 
  -6   7   4        0.80        0.27      0.65 o 
  -5   7   4      160.89      148.17      3.44 o 
  -4   7   4        5.84        5.65      0.57 o 
  -3   7   4        2.69        3.47      0.42 o 
  -2   7   4        4.79        4.91      0.51 o 
  -1   7   4       39.50       38.51      1.37 o 
   0   7   4      248.82      248.16      3.77 o 
   1   7   4       75.09       74.09      1.65 o 
   2   7   4      503.93      494.14     10.03 o 
   3   7   4       59.45       61.92      1.77 o 
   4   7   4        0.10        0.42      0.39 o 
   5   7   4       28.00       27.69      1.20 o 
   6   7   4       82.00       73.17      2.11 o 
  -7   8   4        0.26        1.24      0.56 o 
  -6   8   4       10.24        9.16      0.96 o 
  -5   8   4        0.08        0.55      0.54 o 
  -4   8   4       81.60       75.95      3.48 o 
  -3   8   4       18.99       15.79      0.83 o 
  -2   8   4      150.65      150.29      2.73 o 
  -1   8   4       70.28       76.10      1.76 o 
   0   8   4        4.50        5.36      0.61 o 
   1   8   4       33.69       33.00      1.31 o 
   2   8   4        0.16        0.57      0.46 o 
   3   8   4       56.45       58.25      2.35 o 
   4   8   4      530.71      538.10      8.39 o 
   5   8   4      125.26      121.17      4.37 o 
  -6   9   4       16.33       22.29      1.35 o 
  -5   9   4      145.84      149.45      3.71 o 
  -4   9   4        8.46       12.40      1.86 o 
  -3   9   4        0.70        1.11      0.42 o 
  -2   9   4      160.64      168.25      3.03 o 
  -1   9   4       66.68       70.14      1.76 o 
   0   9   4       23.83       24.59      1.38 o 
   1   9   4       37.78       40.55      1.78 o 
   2   9   4      137.47      138.53      3.14 o 
   3   9   4       15.37       13.00      1.08 o 
  -4  10   4        8.09        9.22      1.94 o 
  -3  10   4       43.47       46.16      1.97 o 
  -2  10   4       12.33       12.16      0.88 o 
  -1  10   4        2.91        4.04      0.69 o 
   0  10   4       15.26       16.86      1.08 o 
  -2 -12   5       73.59       80.40      3.07 o 
  -1 -12   5       20.38       23.48      1.54 o 
   0 -12   5       37.04       35.84      1.37 o 
   1 -12   5       26.81       29.93      1.78 o 
   2 -12   5        0.77        0.32      0.65 o 
   3 -12   5        0.08        0.97      0.65 o 
   4 -12   5       23.20       23.23      1.54 o 
   5 -12   5       55.55       64.72      2.30 o 
  -4 -11   5        4.95        4.53      0.97 o 
  -3 -11   5       55.27       61.01      4.04 o 
  -2 -11   5       21.83       17.18      1.38 o 
  -1 -11   5       17.32       18.40      1.46 o 
   0 -11   5      108.05       94.88      2.23 o 
   1 -11   5        0.03        0.00      0.34 o 
   2 -11   5       12.23       12.29      1.29 o 
   3 -11   5      107.03      108.35      2.78 o 
   4 -11   5       83.89       82.67      2.45 o 
   5 -11   5        2.96        2.18      0.69 o 
   6 -11   5      149.67      170.76      5.82 o 
   7 -11   5       53.69       56.78      2.59 o 
  -6 -10   5       12.78       14.88      1.29 o 
  -5 -10   5       50.76       49.25      1.66 o 
  -4 -10   5       67.81       64.12      1.88 o 
  -3 -10   5       31.13       39.52      1.36 o 
  -2 -10   5       22.87       24.05      1.08 o 
  -1 -10   5       97.55       91.56      2.11 o 
   0 -10   5      173.83      186.14      5.42 o 
   1 -10   5       10.36       15.55      0.80 o 
   2 -10   5       14.65       11.49      1.78 o 
   3 -10   5       11.93       11.23      1.62 o 
   4 -10   5       50.19       50.31      1.76 o 
   5 -10   5       61.29       60.60      1.93 o 
   6 -10   5       30.14       28.88      1.39 o 
   7 -10   5        3.00        2.62      0.97 o 
   8 -10   5       30.05       29.28      1.78 o 
  -7  -9   5       30.38       28.76      1.36 o 
  -6  -9   5       45.79       49.98      1.39 o 
  -5  -9   5      284.90      286.99      4.95 o 
  -4  -9   5      292.96      291.12      5.51 o 
  -3  -9   5       13.04       15.58      0.68 o 
  -2  -9   5       56.98       56.95      1.30 o 
  -1  -9   5      256.28      247.43      3.42 o 
   0  -9   5       22.05       21.87      0.68 o 
   1  -9   5      219.24      216.61      3.25 o 
   2  -9   5       64.83       51.55      1.28 o 
   3  -9   5      229.67      220.80      3.78 o 
   4  -9   5       23.05       22.91      0.94 o 
   5  -9   5      348.99      340.14      6.11 o 
   6  -9   5       31.63       30.79      1.37 o 
   7  -9   5       86.51       76.67      2.30 o 
   8  -9   5      168.03      166.01      3.96 o 
   9  -9   5       25.19       28.31      1.78 o 
  -7  -8   5       56.03       65.15      1.98 o 
  -6  -8   5       23.14       23.89      1.12 o 
  -5  -8   5        8.46        9.33      0.87 o 
  -4  -8   5        0.85        1.77      0.33 o 
  -3  -8   5       52.12       55.04      1.24 o 
  -2  -8   5      111.59      102.14      1.77 o 
  -1  -8   5        7.04        4.97      0.43 o 
   0  -8   5        4.10        7.26      0.36 o 
   1  -8   5      329.71      316.79      3.66 o 
   2  -8   5      332.95      326.15      3.76 o 
   3  -8   5      338.58      337.55      4.60 o 
   4  -8   5       70.98       72.21      2.46 o 
   5  -8   5      819.32      809.39     10.06 o 
   6  -8   5      177.78      175.99      3.00 o 
   7  -8   5      115.24      111.78      2.29 o 
   8  -8   5       97.67       96.16      3.49 o 
   9  -8   5      103.64      111.54      2.44 o 
  10  -8   5        0.00        0.49      0.81 o 
  -8  -7   5       57.21       61.48      1.58 o 
  -7  -7   5        5.04        5.12      0.56 o 
  -6  -7   5       41.91       40.86      1.14 o 
  -5  -7   5      105.60      108.11      2.24 o 
  -4  -7   5       25.01       22.29      0.76 o 
  -3  -7   5      462.95      448.22      5.50 o 
  -2  -7   5      709.95      708.83      8.17 o 
  -1  -7   5      255.39      242.37      2.50 o 
   0  -7   5        9.52       11.43      0.49 o 
   1  -7   5       16.91       10.42      0.43 o 
   2  -7   5     1334.58     1415.43     16.20 o 
   3  -7   5       51.64       59.13      1.26 o 
   4  -7   5        2.14        2.75      0.54 o 
   5  -7   5      268.12      256.55      3.79 o 
   6  -7   5      302.32      293.19      4.30 o 
   7  -7   5        6.01        4.65      0.53 o 
   8  -7   5      124.70      128.04      2.53 o 
   9  -7   5       86.03       91.66      2.44 o 
  10  -7   5       10.56        8.70      0.80 o 
  -9  -6   5       47.08       47.40      2.26 o 
  -8  -6   5      183.20      192.37      3.13 o 
  -7  -6   5       59.32       57.78      1.42 o 
  -6  -6   5       23.70       24.39      0.85 o 
  -5  -6   5      532.44      518.05      6.33 o 
  -4  -6   5      542.15      539.92      6.42 o 
  -3  -6   5      435.99      417.20      5.08 o 
  -2  -6   5      195.26      190.35      2.60 o 
  -1  -6   5      103.95      112.04      1.34 o 
   0  -6   5      706.10      706.45      7.21 o 
   1  -6   5       55.18       46.87      0.86 o 
   2  -6   5        3.67        8.71      0.38 o 
   3  -6   5       29.87       28.20      0.65 o 
   4  -6   5       34.77       28.25      0.82 o 
   5  -6   5     1166.80     1173.40     13.99 o 
   6  -6   5      598.81      607.86      7.84 o 
   7  -6   5      347.78      366.32      5.23 o 
   8  -6   5      145.68      143.17      3.06 o 
   9  -6   5        0.02        0.93      0.39 o 
  10  -6   5      348.59      361.66      5.53 o 
  -9  -5   5       31.31       34.86      1.47 o 
  -8  -5   5      200.36      196.24      3.10 o 
  -7  -5   5       13.56       13.62      0.70 o 
  -6  -5   5        7.74        9.81      0.54 o 
  -5  -5   5      596.88      549.16      6.54 o 
  -4  -5   5       20.79       15.44      0.59 o 
  -3  -5   5       47.13       47.25      1.33 o 
  -2  -5   5       21.45       18.83      0.82 o 
  -1  -5   5      313.49      308.03      3.38 o 
   0  -5   5      306.73      372.80      3.96 o 
   1  -5   5      427.48      369.66      3.91 o 
   2  -5   5     1000.72     1042.24     16.42 o 
   3  -5   5      413.20      417.98      4.42 o 
   4  -5   5     3158.53     3341.81     44.85 o 
   5  -5   5      312.56      309.98      4.34 o 
   6  -5   5       64.99       57.81      1.52 o 
   7  -5   5     1014.36      980.28     12.10 o 
   8  -5   5        2.50        2.99      0.46 o 
   9  -5   5       45.58       44.55      1.38 o 
  10  -5   5       62.83       56.46      1.63 o 
 -10  -4   5       90.39       86.39      3.24 o 
  -9  -4   5       33.96       32.36      1.40 o 
  -8  -4   5      138.59      140.66      2.40 o 
  -7  -4   5       86.16       84.96      1.67 o 
  -6  -4   5       10.45       10.62      0.56 o 
  -5  -4   5      664.97      648.05      7.54 o 
  -4  -4   5      417.92      415.85      4.96 o 
  -3  -4   5     1822.76     1780.28     17.58 o 
  -2  -4   5      416.45      408.17      4.73 o 
  -1  -4   5       78.73       81.99      1.26 o 
   0  -4   5      206.36      148.54      2.94 o 
   1  -4   5       11.27        7.10      0.27 o 
   2  -4   5      400.49      465.32      4.78 o 
   3  -4   5       90.52       66.55      0.99 o 
   4  -4   5      122.84      110.44      1.84 o 
   5  -4   5      203.22      219.31      3.38 o 
   6  -4   5      207.47      225.95      3.88 o 
   7  -4   5      371.99      351.09      4.92 o 
   8  -4   5      207.21      199.91      3.32 o 
   9  -4   5       24.55       24.40      1.02 o 
  10  -4   5       97.27       96.00      4.45 o 
 -10  -3   5        5.65        7.51      0.89 o 
  -9  -3   5       47.20       46.70      1.63 o 
  -8  -3   5       69.86       69.28      1.51 o 
  -7  -3   5      425.25      423.54      5.33 o 
  -6  -3   5      414.56      394.44      4.93 o 
  -5  -3   5      352.68      343.54      4.27 o 
  -4  -3   5      365.12      330.85      4.06 o 
  -3  -3   5     2987.02     3027.54     30.14 o 
  -2  -3   5       30.58       32.15      0.89 o 
  -1  -3   5      110.90      127.15      1.67 o 
   0  -3   5      375.85      407.96      4.20 o 
   1  -3   5      616.30      676.39     21.55 o 
   2  -3   5      765.97      861.57      8.51 o 
   3  -3   5      723.42      783.63      9.01 o 
   4  -3   5      831.98      888.62      8.86 o 
   5  -3   5     1014.19     1072.36     12.74 o 
   6  -3   5      705.87      735.90      9.09 o 
   7  -3   5        8.86        7.95      0.62 o 
   8  -3   5      672.51      666.29      8.56 o 
   9  -3   5       73.16       78.48      2.59 o 
  10  -3   5       20.09       18.96      1.13 o 
 -10  -2   5       26.41       29.18      1.36 o 
  -9  -2   5      181.68      185.44      3.80 o 
  -8  -2   5        0.45        0.42      0.39 o 
  -7  -2   5       19.49       24.27      0.80 o 
  -6  -2   5       85.43       79.87      1.48 o 
  -5  -2   5        0.87        1.47      0.24 o 
  -4  -2   5      930.86      967.92     11.16 o 
  -2  -2   5     1546.70     1565.65     27.88 o 
  -1  -2   5      423.55      361.20      9.39 o 
   0  -2   5       56.19       87.69      1.48 o 
   1  -2   5     1284.99     1360.60     15.56 o 
   2  -2   5     1120.03     1072.51     15.47 o 
   3  -2   5     2874.32     3057.96     39.61 o 
   4  -2   5       22.56       20.26      0.51 o 
   5  -2   5       80.38       77.35      3.15 o 
   6  -2   5      203.17      197.75      3.45 o 
   7  -2   5        9.44        6.99      0.62 o 
   8  -2   5       77.34       75.79      3.07 o 
   9  -2   5       39.50       36.42      1.40 o 
  10  -2   5       69.45       67.76      2.10 o 
 -10  -1   5       10.71       11.26      1.62 o 
  -9  -1   5       62.67       68.19      1.98 o 
  -8  -1   5        4.13        5.15      0.62 o 
  -7  -1   5     1414.78     1382.25     15.25 o 
  -6  -1   5       47.38       53.59      1.14 o 
  -5  -1   5     1154.37     1160.32     12.52 o 
  -4  -1   5      592.75      586.72      6.05 o 
  -3  -1   5      320.68      344.23      3.70 o 
  -2  -1   5    10564.90    11013.48    111.35 o 
  -1  -1   5     1258.88     1231.46     14.16 o 
   0  -1   5        6.79        6.18      0.14 o 
   1  -1   5       55.64       74.68      0.96 o 
   2  -1   5     1277.77     1462.67     22.79 o 
   3  -1   5      114.45      126.24      1.58 o 
   4  -1   5      115.65      115.38      2.50 o 
   5  -1   5       69.83       63.60      1.26 o 
   6  -1   5       76.35       85.54      1.68 o 
   7  -1   5      592.97      606.07      7.77 o 
   8  -1   5       69.27       67.05      1.86 o 
   9  -1   5       10.16        9.77      0.89 o 
  10  -1   5        4.59        4.13      0.97 o 
 -10   0   5       27.32       24.40      1.94 o 
  -9   0   5      126.78      132.81      7.52 o 
  -8   0   5       36.18       36.29      1.36 o 
  -7   0   5      683.16      683.34     13.10 o 
  -6   0   5      121.10      116.96      1.67 o 
  -5   0   5      124.14      104.11      1.49 o 
  -4   0   5       18.57       24.75      0.57 o 
  -3   0   5      265.59      272.02      3.01 o 
  -2   0   5      937.57      952.26      9.40 o 
  -1   0   5     1853.14     2004.34     19.03 o 
   0   0   5       18.23       15.06      0.33 o 
   1   0   5      444.63      520.29      5.27 o 
   2   0   5      468.53      512.55      5.24 o 
   3   0   5       19.03       22.30      0.72 o 
   4   0   5     1854.11     1901.76     33.68 o 
   5   0   5     1626.72     1617.96     15.99 o 
   6   0   5      213.64      202.29      3.08 o 
   7   0   5      196.91      204.52      3.68 o 
   8   0   5      518.17      492.42      9.06 o 
   9   0   5        0.01        0.00      0.39 o 
  10   0   5      213.33      225.88      4.49 o 
 -10   1   5        0.29        0.30      0.42 o 
  -9   1   5       11.22       13.08      0.89 o 
  -8   1   5       11.12        8.90      0.74 o 
  -7   1   5      114.81      117.91      2.13 o 
  -6   1   5      290.77      281.50      3.33 o 
  -5   1   5        2.50        1.18      0.27 o 
  -4   1   5      142.43      159.40      1.97 o 
  -3   1   5      586.84      618.36      7.01 o 
  -2   1   5     1940.58     1970.36     19.53 o 
  -1   1   5        3.59        0.34      0.22 o 
   0   1   5      383.18      456.42      5.09 o 
   1   1   5      546.08      513.80      5.27 o 
   2   1   5        6.54        6.89      0.40 o 
   3   1   5        3.05        8.21      0.35 o 
   4   1   5     1044.15     1100.53     11.06 o 
   5   1   5     1185.11     1177.10     11.82 o 
   6   1   5       31.44       33.08      0.89 o 
   7   1   5       50.20       45.67      1.47 o 
   8   1   5       94.18       91.89      2.33 o 
   9   1   5       31.29       28.41      1.78 o 
  10   1   5       80.57       74.93      2.25 o 
 -11   2   5        1.81        0.97      0.81 o 
 -10   2   5       34.86       35.25      1.62 o 
  -9   2   5       60.89       62.94      2.10 o 
  -8   2   5       53.51       53.75      1.40 o 
  -7   2   5      103.51       95.81      1.89 o 
  -6   2   5      346.22      347.74      3.93 o 
  -5   2   5     2177.64     2126.51     20.83 o 
  -4   2   5        2.38        5.31      0.31 o 
  -3   2   5      134.67      116.10      1.51 o 
  -2   2   5      924.35      864.83      8.66 o 
  -1   2   5       25.44       26.80      0.56 o 
   0   2   5     1707.17     1761.13     17.30 o 
   1   2   5     1062.20     1119.22     11.05 o 
   2   2   5       25.67       39.71      0.74 o 
   3   2   5      378.10      395.43      4.29 o 
   4   2   5       99.49       91.07      1.41 o 
   5   2   5       94.49      106.34      1.61 o 
   6   2   5       22.70       22.55      0.77 o 
   7   2   5       54.59       53.05      1.59 o 
   8   2   5        4.80        3.85      0.62 o 
   9   2   5      110.50      112.38      2.91 o 
 -10   3   5       31.13       28.15      1.78 o 
  -9   3   5      239.93      245.57      6.15 o 
  -8   3   5       16.14       13.67      1.62 o 
  -7   3   5       70.76       67.32      2.10 o 
  -6   3   5      908.41      910.54     13.89 o 
  -5   3   5      493.14      501.04      6.33 o 
  -4   3   5       12.70       13.23      0.57 o 
  -3   3   5      104.71       93.74      1.60 o 
  -2   3   5       83.82      100.51      1.68 o 
  -1   3   5      165.75      197.29      3.95 o 
   0   3   5      162.53      207.14      2.89 o 
   1   3   5      142.72      151.84      2.32 o 
   2   3   5       99.28       97.38      1.68 o 
   3   3   5      315.16      318.16      3.63 o 
   4   3   5      349.42      372.88      4.22 o 
   5   3   5        2.92        2.88      0.39 o 
   6   3   5      227.69      219.80      3.20 o 
   7   3   5       79.13       82.20      4.21 o 
   8   3   5        0.00        0.55      0.65 o 
   9   3   5      177.42      175.67      3.75 o 
 -10   4   5        4.32        3.40      0.97 o 
  -9   4   5        0.01       -0.04      0.49 o 
  -8   4   5        9.91       10.11      0.96 o 
  -7   4   5      166.83      159.62      3.44 o 
  -6   4   5        8.61       10.97      0.83 o 
  -5   4   5      121.52      115.97      2.01 o 
  -4   4   5      767.12      717.86     10.32 o 
  -3   4   5      485.56      455.05      5.79 o 
  -2   4   5        1.70        4.51      0.54 o 
  -1   4   5      733.14      714.99      8.67 o 
   0   4   5      377.64      372.00      4.88 o 
   1   4   5        2.71        4.21      0.40 o 
   2   4   5       38.46       38.61      1.57 o 
   3   4   5      335.30      329.50      4.45 o 
   4   4   5      304.54      301.41      6.23 o 
   5   4   5        2.18        1.48      0.40 o 
   6   4   5       66.89       63.28      1.72 o 
   7   4   5       32.12       30.46      2.51 o 
   8   4   5       23.63       25.40      1.62 o 
  -9   5   5       24.62       28.94      1.47 o 
  -8   5   5      265.47      277.63      5.50 o 
  -7   5   5       32.86       35.25      1.49 o 
  -6   5   5      410.72      389.93      6.85 o 
  -5   5   5       82.48       85.55      2.27 o 
  -4   5   5      991.85     1010.33     12.03 o 
  -3   5   5       30.14       34.67      1.13 o 
  -2   5   5       57.73       50.88      1.58 o 
  -1   5   5      219.86      209.73      3.14 o 
   0   5   5       77.06       82.26      1.62 o 
   1   5   5       35.10       33.91      1.43 o 
   2   5   5       97.45      101.62      1.89 o 
   3   5   5      446.14      414.27      6.34 o 
   4   5   5       10.43        9.59      0.74 o 
   5   5   5       86.49       88.99      2.16 o 
   6   5   5      100.34       95.05      4.69 o 
   7   5   5        3.13        4.41      0.97 o 
  -9   6   5       15.19       13.48      1.20 o 
  -8   6   5       72.20       78.52      2.83 o 
  -7   6   5      138.33      141.51      3.44 o 
  -6   6   5       71.55       72.94      2.15 o 
  -5   6   5        5.11        5.42      0.69 o 
  -4   6   5       52.21       47.18      1.31 o 
  -3   6   5        0.00        0.90      0.44 o 
  -2   6   5       31.36       22.01      0.87 o 
  -1   6   5       47.42       42.77      1.55 o 
   0   6   5      260.80      248.19      3.71 o 
   1   6   5      304.07      304.40      4.36 o 
   2   6   5      353.27      347.60      5.59 o 
   3   6   5       80.41       77.60      1.93 o 
   4   6   5       11.37       11.74      0.85 o 
   5   6   5       95.40       98.57      2.99 o 
   6   6   5        6.56        6.06      0.89 o 
   7   6   5        5.45        7.60      1.13 o 
  -8   7   5       78.54       93.05      2.81 o 
  -7   7   5        3.52        5.20      0.83 o 
  -6   7   5        4.13        4.26      0.71 o 
  -5   7   5        9.94       13.49      1.08 o 
  -4   7   5      241.05      235.60      5.31 o 
  -3   7   5      203.61      186.25      3.10 o 
  -2   7   5      223.80      221.69      3.50 o 
  -1   7   5      240.91      229.24      3.58 o 
   0   7   5        0.18        0.21      0.32 o 
   1   7   5       67.71       66.56      1.65 o 
   2   7   5       20.23       23.70      1.08 o 
   3   7   5       22.96       22.90      1.08 o 
   4   7   5      124.38      127.77      4.21 o 
   5   7   5        0.06        0.32      0.46 o 
   6   7   5       15.15       16.99      1.62 o 
  -7   8   5        1.42        0.49      0.65 o 
  -6   8   5       36.18       38.07      1.86 o 
  -5   8   5       56.38       57.14      2.43 o 
  -4   8   5        1.57        1.75      0.56 o 
  -3   8   5       44.84       41.83      1.34 o 
  -2   8   5       54.74       57.54      1.53 o 
  -1   8   5       75.87       79.31      1.87 o 
   0   8   5       20.92       25.27      1.48 o 
   1   8   5       54.87       50.14      1.66 o 
   2   8   5      104.10      101.57      2.51 o 
   3   8   5       36.69       33.57      1.36 o 
   4   8   5       36.23       37.14      4.04 o 
  -5   9   5        5.12        3.83      0.81 o 
  -4   9   5        0.17       -0.06      0.45 o 
  -3   9   5       63.96       66.11      1.92 o 
  -2   9   5       19.49       20.39      1.02 o 
  -1   9   5       38.39       44.27      1.44 o 
   0   9   5       45.25       43.22      4.29 o 
   1   9   5       14.20       17.94      1.08 o 
   2   9   5        7.13        6.52      0.85 o 
  -2  10   5       54.91       60.60      2.27 o 
  -2 -12   6       41.21       46.43      2.43 o 
  -1 -12   6        2.74        2.43      0.81 o 
   0 -12   6       66.18       63.09      2.75 o 
   4 -12   6       58.24       59.21      3.88 o 
   5 -12   6        0.00       -0.97      1.29 o 
  -3 -11   6      232.90      239.91      6.47 o 
  -2 -11   6       48.90       52.53      1.86 o 
  -1 -11   6        4.02        5.31      0.62 o 
   0 -11   6      402.59      404.90      6.34 o 
   1 -11   6       34.58       34.22      1.26 o 
   2 -11   6        1.01        1.46      0.65 o 
   3 -11   6       37.09       50.26      1.76 o 
   4 -11   6        9.59       13.82      1.21 o 
   5 -11   6       26.83       24.07      1.27 o 
   6 -11   6       56.05       55.51      2.35 o 
  -5 -10   6      131.29      128.13      3.88 o 
  -4 -10   6      241.98      258.56      4.51 o 
  -3 -10   6       52.97       54.44      1.66 o 
  -2 -10   6       20.00       22.47      1.21 o 
  -1 -10   6       61.44       59.96      1.66 o 
   0 -10   6        1.32        1.68      0.39 o 
   1 -10   6      169.36      158.38      4.04 o 
   2 -10   6      173.49      175.29      3.72 o 
   3 -10   6        3.35        4.03      0.69 o 
   4 -10   6        1.42        2.38      0.65 o 
   5 -10   6       75.11       71.27      2.18 o 
   6 -10   6       17.38       14.80      1.01 o 
   7 -10   6        3.74        2.81      0.69 o 
   8 -10   6       16.77       20.55      1.46 o 
  -7  -9   6      151.69      142.17      3.22 o 
  -6  -9   6      472.36      485.77      6.36 o 
  -5  -9   6       49.21       46.12      1.26 o 
  -4  -9   6      152.78      157.62      2.60 o 
  -3  -9   6        9.26       10.30      0.62 o 
  -2  -9   6       36.82       36.15      1.02 o 
  -1  -9   6      107.34      107.37      2.31 o 
   0  -9   6        7.90        7.64      0.44 o 
   1  -9   6      335.51      315.96      3.90 o 
   2  -9   6      397.19      382.08      5.20 o 
   3  -9   6      241.63      237.42      3.59 o 
   4  -9   6       93.47       98.66      1.99 o 
   5  -9   6       15.09       22.46      1.10 o 
   6  -9   6       14.45       17.35      0.92 o 
   7  -9   6        7.57        5.83      0.62 o 
   8  -9   6        7.35        6.49      0.68 o 
   9  -9   6       18.95       18.93      1.46 o 
  -8  -8   6      247.38      251.56      6.31 o 
  -7  -8   6       82.86       77.29      1.79 o 
  -6  -8   6       32.00       31.82      1.04 o 
  -5  -8   6       26.23       28.18      0.95 o 
  -4  -8   6       75.72       70.27      1.51 o 
  -3  -8   6      372.70      369.89      4.75 o 
  -2  -8   6      927.47      904.73     15.27 o 
  -1  -8   6      405.94      403.08      4.25 o 
   0  -8   6        2.26        2.74      0.30 o 
   1  -8   6       29.55       29.62      0.83 o 
   2  -8   6      172.70      179.07      2.32 o 
   3  -8   6        9.35       10.68      0.58 o 
   4  -8   6      101.04       93.07      2.62 o 
   5  -8   6       13.09       15.37      0.73 o 
   6  -8   6        4.50        6.21      1.12 o 
   7  -8   6       69.26       74.44      2.64 o 
   8  -8   6      210.02      224.65      4.26 o 
   9  -8   6      168.60      163.14      3.14 o 
  -8  -7   6      221.82      235.40      3.68 o 
  -7  -7   6       21.96       23.26      0.92 o 
  -6  -7   6      104.04       96.79      1.85 o 
  -5  -7   6      205.08      190.31      2.91 o 
  -4  -7   6      323.86      305.50      4.05 o 
  -3  -7   6      333.87      335.06      4.33 o 
  -2  -7   6        6.81        7.53      0.97 o 
  -1  -7   6       77.39       74.21      1.46 o 
   0  -7   6       59.31       66.09      1.10 o 
   1  -7   6       19.91       15.77      0.50 o 
   2  -7   6       18.02       14.44      0.62 o 
   3  -7   6        0.30        1.78      0.72 o 
   4  -7   6      672.03      673.84      8.40 o 
   5  -7   6      759.21      768.07      9.57 o 
   6  -7   6        9.89        6.87      0.62 o 
   7  -7   6      297.20      288.16      4.36 o 
   8  -7   6      157.88      165.23      2.98 o 
   9  -7   6        5.75        5.74      0.66 o 
  10  -7   6       76.27       77.22      2.42 o 
  -9  -6   6       39.61       44.26      1.60 o 
  -8  -6   6        2.68        3.94      0.51 o 
  -7  -6   6        4.91        5.13      0.49 o 
  -6  -6   6        4.53        4.94      0.49 o 
  -5  -6   6       26.32       26.42      0.90 o 
  -4  -6   6      150.46      143.65      2.23 o 
  -3  -6   6       32.95       35.34      2.73 o 
  -2  -6   6      291.19      303.18      5.99 o 
  -1  -6   6      214.78      216.52      4.47 o 
   0  -6   6       71.09       60.13      1.06 o 
   1  -6   6      416.77      368.32      4.02 o 
   2  -6   6      190.15      213.84      2.53 o 
   3  -6   6      913.60      898.32      9.10 o 
   4  -6   6     1396.58     1379.54     16.19 o 
   5  -6   6      181.24      179.65      2.85 o 
   6  -6   6      253.99      252.58      3.80 o 
   7  -6   6        7.93        6.61      0.60 o 
   8  -6   6       48.05       41.44      1.33 o 
   9  -6   6       11.60       10.77      0.85 o 
  10  -6   6       37.32       38.94      1.41 o 
  -9  -5   6       26.34       28.14      1.36 o 
  -8  -5   6       80.05       79.27      1.72 o 
  -7  -5   6       78.51       77.03      1.63 o 
  -6  -5   6      576.37      540.86      6.60 o 
  -5  -5   6      132.97      123.78      2.04 o 
  -4  -5   6      365.28      365.94      4.56 o 
  -3  -5   6     1885.71     1786.64     19.26 o 
  -2  -5   6      340.86      316.49      5.74 o 
  -1  -5   6      138.17      147.24      1.84 o 
   0  -5   6      225.96      240.26      4.50 o 
   1  -5   6       14.79        8.58      0.47 o 
   2  -5   6      102.60       99.13      1.42 o 
   3  -5   6        9.96        5.59      0.29 o 
   4  -5   6      207.79      223.96      3.21 o 
   5  -5   6      817.55      822.87     10.05 o 
   6  -5   6      660.66      685.66      8.61 o 
   7  -5   6      160.84      173.75      2.93 o 
   8  -5   6       10.18        8.22      0.66 o 
   9  -5   6       80.96       84.64      2.05 o 
  10  -5   6      187.48      196.09      3.53 o 
 -10  -4   6      158.08      162.42      4.85 o 
  -9  -4   6       55.77       57.14      1.86 o 
  -8  -4   6        0.34       -0.11      0.28 o 
  -7  -4   6      148.67      148.13      2.40 o 
  -6  -4   6      285.75      269.57      3.68 o 
  -5  -4   6      136.24      114.75      2.03 o 
  -4  -4   6      717.51      683.95      7.82 o 
  -3  -4   6       62.85       62.64      1.04 o 
  -2  -4   6      230.28      244.29      2.45 o 
  -1  -4   6        1.57        1.85      0.19 o 
   0  -4   6      564.22      523.73      9.01 o 
   1  -4   6      348.32      355.47      5.18 o 
   2  -4   6        2.27        0.80      0.28 o 
   3  -4   6      470.23      475.35      4.95 o 
   4  -4   6      538.20      614.96      7.57 o 
   5  -4   6      172.74      180.96      2.76 o 
   6  -4   6      165.48      158.27      2.63 o 
   7  -4   6      112.61      106.56      2.08 o 
   8  -4   6      180.87      185.81      3.26 o 
   9  -4   6      266.46      273.50      8.60 o 
  10  -4   6       96.97      100.59      2.64 o 
 -10  -3   6       63.55       70.21      2.91 o 
  -9  -3   6       12.33       13.27      0.93 o 
  -8  -3   6      164.82      166.57      2.65 o 
  -7  -3   6       26.33       27.12      0.89 o 
  -6  -3   6        0.71        0.65      0.53 o 
  -5  -3   6      342.49      348.91      4.36 o 
  -4  -3   6      491.15      492.87      5.22 o 
  -3  -3   6      873.30      899.90     10.44 o 
  -2  -3   6      109.88      120.38      2.19 o 
  -1  -3   6     1925.84     1915.01     55.38 o 
   0  -3   6      103.40      139.75      3.50 o 
   1  -3   6      112.24      127.80      1.55 o 
   2  -3   6        9.44        4.56      0.26 o 
   3  -3   6       33.58       23.94      0.56 o 
   4  -3   6      448.35      532.47      6.05 o 
   5  -3   6      112.87      110.02      3.15 o 
   6  -3   6        8.07       12.09      1.15 o 
   7  -3   6       20.96       19.78      0.89 o 
   8  -3   6      404.32      394.19     12.54 o 
   9  -3   6        4.49        4.11      0.97 o 
  10  -3   6        5.26        5.50      0.78 o 
 -10  -2   6       32.85       36.99      1.59 o 
  -9  -2   6       15.63       19.43      1.29 o 
  -8  -2   6       32.34       35.67      1.36 o 
  -7  -2   6      117.00      115.85      1.97 o 
  -6  -2   6       94.23       83.32      1.53 o 
  -5  -2   6      788.78      801.41      9.04 o 
  -4  -2   6      217.01      194.37      2.34 o 
  -3  -2   6        1.69        1.57      0.36 o 
  -2  -2   6     1120.79     1136.32     12.58 o 
  -1  -2   6     1223.36     1259.32     13.48 o 
   0  -2   6      230.65      240.21      5.79 o 
   1  -2   6      994.26      975.98     14.49 o 
   2  -2   6      973.09     1063.60     20.36 o 
   3  -2   6      895.22     1064.40     10.57 o 
   4  -2   6      242.52      241.23      3.84 o 
   5  -2   6      465.49      491.42      9.03 o 
   6  -2   6       16.82       16.57      0.94 o 
   7  -2   6       13.40       13.03      0.97 o 
   8  -2   6      631.71      641.16      8.37 o 
   9  -2   6       13.58       15.87      1.38 o 
  10  -2   6       53.16       51.32      2.91 o 
 -10  -1   6       42.95       44.50      3.40 o 
  -9  -1   6      108.05      105.57      2.91 o 
  -8  -1   6        6.03        8.19      0.74 o 
  -7  -1   6       10.43       14.50      0.63 o 
  -6  -1   6        0.18        0.79      0.42 o 
  -5  -1   6      111.20      109.51      1.55 o 
  -4  -1   6        2.82        3.34      0.33 o 
  -3  -1   6        0.14        0.17      0.14 o 
  -2  -1   6      262.91      280.25      3.06 o 
  -1  -1   6        2.27        1.88      0.16 o 
   0  -1   6      512.41      584.89      5.88 o 
   1  -1   6      169.73      147.63      1.71 o 
   2  -1   6     1071.30     1029.10     10.17 o 
   3  -1   6       65.67       86.60      1.61 o 
   4  -1   6      212.68      201.97      4.51 o 
   5  -1   6     1275.36     1307.26     19.40 o 
   6  -1   6      284.22      273.46      3.90 o 
   7  -1   6      213.36      211.36      4.21 o 
   8  -1   6       93.29       91.66      2.25 o 
   9  -1   6      117.26      107.76      2.60 o 
  10  -1   6      161.22      164.61      6.55 o 
 -10   0   6       39.78       40.24      2.26 o 
  -9   0   6        0.61        1.05      0.46 o 
  -8   0   6        0.67        0.81      0.65 o 
  -7   0   6      293.95      286.00      4.08 o 
  -6   0   6       47.19       52.70      1.66 o 
  -5   0   6     1233.22     1212.36     12.07 o 
  -4   0   6       90.81       86.61      1.28 o 
  -3   0   6      105.86       93.02      1.31 o 
  -2   0   6     1405.35     1378.82     13.60 o 
  -1   0   6      258.23      249.34      2.35 o 
   0   0   6     1371.93     1384.73     13.63 o 
   1   0   6      484.62      481.92      4.96 o 
   2   0   6      714.25      747.98      7.82 o 
   3   0   6      129.08      138.08      1.77 o 
   4   0   6      104.23       77.82      1.33 o 
   5   0   6      496.49      503.75      5.45 o 
   6   0   6      138.61      135.94      2.34 o 
   7   0   6       20.77       23.50      1.01 o 
   8   0   6       79.06       78.80      2.10 o 
   9   0   6        3.15        3.27      0.62 o 
  10   0   6        0.02        0.79      0.51 o 
 -10   1   6        0.01        0.24      0.46 o 
  -9   1   6      167.67      172.21      3.52 o 
  -8   1   6       48.28       47.33      1.47 o 
  -7   1   6      121.78      108.64      2.31 o 
  -6   1   6       72.90       68.55      1.23 o 
  -5   1   6     1721.64     1638.27     16.14 o 
  -4   1   6        7.51        6.91      0.92 o 
  -3   1   6      902.66      907.89      9.10 o 
  -2   1   6      952.50      950.55      9.44 o 
  -1   1   6      940.94     1014.89      8.66 o 
   0   1   6      193.52      174.16      2.05 o 
   1   1   6      640.25      748.77      7.54 o 
   2   1   6     1098.24     1161.85     11.48 o 
   3   1   6       67.87       80.94      1.23 o 
   4   1   6      412.68      408.95      4.49 o 
   5   1   6      280.08      277.24      3.31 o 
   6   1   6      237.65      236.89      4.03 o 
   7   1   6      289.00      280.75      7.85 o 
   8   1   6       79.09       79.81      5.18 o 
   9   1   6      110.05      111.92      2.72 o 
 -10   2   6      176.15      185.88      5.18 o 
  -9   2   6      175.55      183.29      4.85 o 
  -8   2   6      198.00      198.11      4.45 o 
  -7   2   6       11.87       10.26      0.66 o 
  -6   2   6       18.57       18.21      0.61 o 
  -5   2   6       51.52       50.65      0.99 o 
  -4   2   6      381.23      378.61      6.72 o 
  -3   2   6      128.17      120.97      1.61 o 
  -2   2   6      631.67      657.78      6.71 o 
  -1   2   6       99.82      113.86      1.47 o 
   0   2   6       36.29       56.13      1.00 o 
   1   2   6      169.68      188.89      2.26 o 
   2   2   6      133.29      135.18      1.77 o 
   3   2   6      651.93      646.18      6.76 o 
   4   2   6     1797.16     1821.91     17.98 o 
   5   2   6       17.01       16.38      0.59 o 
   6   2   6      134.90      135.89      2.97 o 
   7   2   6      406.89      390.04      7.12 o 
   8   2   6        1.85        4.00      0.89 o 
   9   2   6       11.73       11.87      1.01 o 
 -10   3   6        3.11        3.07      0.81 o 
  -9   3   6       91.90      100.62      3.40 o 
  -8   3   6       50.29       51.28      1.74 o 
  -7   3   6        0.46       -0.14      0.42 o 
  -6   3   6       56.93       59.15      1.74 o 
  -5   3   6     1122.02     1098.32     12.97 o 
  -4   3   6     2151.43     2133.43     24.47 o 
  -3   3   6     1848.28     1867.49     21.41 o 
  -2   3   6       47.34       50.48      1.68 o 
  -1   3   6      308.49      300.02      3.99 o 
   0   3   6     1521.24     1568.09     26.69 o 
   1   3   6       93.81      120.39      1.97 o 
   2   3   6        2.48        4.05      0.54 o 
   3   3   6       13.90       13.92      0.66 o 
   4   3   6      739.72      731.33      8.98 o 
   5   3   6       12.35       12.83      0.74 o 
   6   3   6        0.04        0.86      0.81 o 
   7   3   6      120.77      111.95      3.40 o 
   8   3   6       62.38       61.31      2.59 o 
  -9   4   6        8.93       12.05      1.08 o 
  -8   4   6       98.14       97.63      5.26 o 
  -7   4   6      207.76      208.20      4.22 o 
  -6   4   6      379.09      363.63      6.43 o 
  -5   4   6       75.54       69.07      1.60 o 
  -4   4   6       50.86       47.51      1.20 o 
  -3   4   6      845.50      815.81     14.61 o 
  -2   4   6       33.73       27.77      0.88 o 
  -1   4   6        0.25        2.83      0.35 o 
   0   4   6       21.92       23.46      0.77 o 
   1   4   6       71.74       61.99      1.36 o 
   2   4   6       12.39       16.28      0.66 o 
   3   4   6       60.35       52.60      1.38 o 
   4   4   6       12.45       11.32      0.74 o 
   5   4   6      438.08      422.40      6.51 o 
   6   4   6      302.79      295.52      4.97 o 
   7   4   6        8.89        6.63      0.97 o 
   8   4   6       91.34       90.59      3.24 o 
  -9   5   6       47.42       53.64      2.00 o 
  -8   5   6        0.28        0.42      0.54 o 
  -7   5   6        0.57        0.97      0.49 o 
  -6   5   6        0.12        0.47      0.42 o 
  -5   5   6        0.37        1.42      0.32 o 
  -4   5   6      286.44      290.79      4.18 o 
  -3   5   6       60.64       65.15      1.49 o 
  -2   5   6      987.42      937.29     18.52 o 
  -1   5   6      262.72      277.76      3.99 o 
   0   5   6        1.69        2.72      0.41 o 
   1   5   6      486.44      468.44      6.13 o 
   2   5   6       37.46       36.01      1.06 o 
   3   5   6      194.28      194.66      3.59 o 
   4   5   6       51.58       48.75      1.54 o 
   5   5   6        0.05        0.42      0.49 o 
   6   5   6       10.78       12.12      0.92 o 
   7   5   6        9.99       10.14      0.92 o 
  -8   6   6       44.34       54.59      2.03 o 
  -7   6   6       94.51       97.76      2.78 o 
  -6   6   6       44.85       48.73      2.59 o 
  -5   6   6       74.47       73.18      2.18 o 
  -4   6   6      375.35      360.43      5.03 o 
  -3   6   6       33.61       37.39      1.14 o 
  -2   6   6     1101.67     1053.48     12.75 o 
  -1   6   6      141.15      151.23      2.63 o 
   0   6   6        3.63        3.16      0.44 o 
   1   6   6      131.06      142.59      2.55 o 
   2   6   6      119.54      124.29      2.67 o 
   3   6   6        1.12        0.16      0.34 o 
   4   6   6       28.12       26.68      1.20 o 
   5   6   6       13.28       12.37      0.97 o 
   6   6   6       16.29       20.03      1.78 o 
  -7   7   6       66.59       77.58      2.54 o 
  -6   7   6        0.04       -0.47      0.57 o 
  -5   7   6        0.03        0.16      0.43 o 
  -4   7   6       17.06       14.76      0.84 o 
  -3   7   6        0.79        1.45      0.61 o 
  -2   7   6       53.31       58.34      3.56 o 
  -1   7   6      118.95      114.47      2.29 o 
   0   7   6        4.97        3.53      0.51 o 
   1   7   6       23.97       23.15      1.87 o 
   2   7   6        3.04        1.89      0.51 o 
   3   7   6        0.21        0.89      0.46 o 
   4   7   6        0.04        0.40      0.46 o 
   5   7   6       86.85       88.14      2.43 o 
  -6   8   6        4.94        2.26      0.81 o 
  -5   8   6       21.42       22.29      1.35 o 
  -4   8   6        0.83        0.03      0.54 o 
  -3   8   6      262.43      267.80      4.22 o 
  -2   8   6       94.82      102.46      2.87 o 
  -1   8   6       40.99       39.55      1.32 o 
   0   8   6       10.31        9.94      0.81 o 
   1   8   6      210.81      229.96      6.07 o 
   2   8   6       44.95       45.40      3.48 o 
   3   8   6       88.58       91.65      2.51 o 
  -4   9   6        6.50        8.41      1.29 o 
  -3   9   6       15.43       15.99      0.98 o 
  -2   9   6       84.29       75.11      1.99 o 
  -1   9   6        0.60        0.82      0.46 o 
   0   9   6      121.41      136.48      4.04 o 
  -1 -12   7       22.37       27.99      1.78 o 
   0 -12   7      239.93      241.53      6.31 o 
   4 -12   7       10.63        9.71      2.10 o 
   5 -12   7        5.34        1.29      1.46 o 
  -3 -11   7        9.19       10.19      1.29 o 
  -2 -11   7      150.11      147.05      4.53 o 
  -1 -11   7      103.15      100.46      3.40 o 
   1 -11   7        0.00        0.32      0.49 o 
   3 -11   7       90.87       85.25      4.37 o 
   4 -11   7       67.16       68.59      4.04 o 
   5 -11   7       58.19       64.55      4.04 o 
   6 -11   7       23.04       22.32      2.59 o 
  -6 -10   7        3.17        2.10      0.97 o 
  -5 -10   7       38.92       34.54      1.54 o 
  -4 -10   7        9.71        9.91      0.97 o 
  -3 -10   7        9.66        9.50      0.85 o 
  -2 -10   7      151.37      145.84      3.32 o 
  -1 -10   7      283.66      285.92      5.03 o 
   0 -10   7      122.56      129.36      2.23 o 
   1 -10   7      177.60      165.05      2.64 o 
   2 -10   7      316.91      308.02      5.91 o 
   3 -10   7      152.23      140.58      4.37 o 
   4 -10   7       22.17       21.57      1.32 o 
   5 -10   7       80.30       81.25      5.66 o 
  -6  -9   7       34.29       37.18      1.54 o 
  -5  -9   7      355.65      355.25      6.23 o 
  -4  -9   7      630.19      644.97     14.88 o 
  -3  -9   7       50.26       52.25      1.66 o 
  -2  -9   7        4.99        4.99      0.62 o 
  -1  -9   7       18.93       18.81      0.77 o 
   0  -9   7       30.16       29.55      0.92 o 
   1  -9   7       21.38       20.90      0.83 o 
   2  -9   7        0.02        0.69      0.39 o 
   3  -9   7       61.82       61.89      1.98 o 
   4  -9   7       22.60       20.55      1.46 o 
   5  -9   7      147.24      154.82      4.69 o 
   6  -9   7        4.13        3.88      0.97 o 
   7  -9   7       28.61       34.43      1.67 o 
   8  -9   7       50.81       60.37      2.37 o 
   9  -9   7       43.97       51.77      2.91 o 
  -7  -8   7       18.45       17.42      1.08 o 
  -6  -8   7       80.75       73.52      2.16 o 
  -5  -8   7        9.40        9.10      0.85 o 
  -4  -8   7       44.68       46.51      1.59 o 
  -3  -8   7      444.68      426.16      6.85 o 
  -2  -8   7      359.65      363.28      5.94 o 
  -1  -8   7      237.05      225.61      3.23 o 
   0  -8   7      945.40      928.76     10.97 o 
   1  -8   7     1474.61     1429.23     17.11 o 
   2  -8   7      401.42      408.34      4.54 o 
   3  -8   7       14.94       14.47      0.69 o 
   4  -8   7      737.50      748.57     12.36 o 
   5  -8   7      311.60      317.25      8.98 o 
   6  -8   7        4.51        5.28      0.78 o 
   7  -8   7      283.37      288.03      5.91 o 
   8  -8   7        1.18        1.52      0.66 o 
   9  -8   7        0.22        0.19      0.62 o 
  -8  -7   7       19.42       18.89      1.24 o 
  -7  -7   7       24.83       27.73      1.31 o 
  -6  -7   7       77.80       80.57      2.21 o 
  -5  -7   7      149.48      156.74      2.53 o 
  -4  -7   7      190.28      183.14      2.75 o 
  -3  -7   7      136.02      133.33      2.83 o 
  -2  -7   7     2676.84     2560.21     57.67 o 
  -1  -7   7      519.16      503.06      4.74 o 
   0  -7   7       18.45       19.25      0.71 o 
   1  -7   7       26.17       29.40      0.88 o 
   2  -7   7      112.64      107.73      1.56 o 
   3  -7   7     1284.36     1241.89     14.65 o 
   4  -7   7     1571.59     1563.19     24.67 o 
   5  -7   7      138.65      129.44      2.26 o 
   6  -7   7      223.79      227.90      4.15 o 
   7  -7   7      233.83      231.29      5.05 o 
   8  -7   7       55.32       59.13      2.25 o 
   9  -7   7       37.16       33.78      1.75 o 
  -9  -6   7      191.24      199.79      5.66 o 
  -8  -6   7      207.44      207.65      4.21 o 
  -7  -6   7       40.88       41.98      1.19 o 
  -6  -6   7      473.41      471.60      5.98 o 
  -5  -6   7       86.81       80.69      1.57 o 
  -4  -6   7       10.83        8.66      0.54 o 
  -3  -6   7     1655.33     1609.54     17.58 o 
  -2  -6   7        5.40        5.04      0.42 o 
  -1  -6   7      427.33      420.36      4.33 o 
   0  -6   7      852.08      813.23     12.94 o 
   1  -6   7      198.07      203.82      2.46 o 
   2  -6   7      135.16      137.83      2.34 o 
   3  -6   7      236.80      228.26      2.70 o 
   4  -6   7      261.86      275.69      3.85 o 
   5  -6   7      201.60      206.49      3.16 o 
   6  -6   7       29.87       37.98      1.13 o 
   7  -6   7      416.40      436.27      6.05 o 
   8  -6   7        0.01        0.57      0.35 o 
   9  -6   7      102.58       99.74      3.11 o 
  10  -6   7      204.92      213.38      7.93 o 
  -9  -5   7      303.47      314.49      8.57 o 
  -8  -5   7       39.27       41.27      1.23 o 
  -7  -5   7      127.32      119.11      2.20 o 
  -6  -5   7      204.08      194.58      2.93 o 
  -5  -5   7      108.54       95.69      2.08 o 
  -4  -5   7       13.49        9.69      0.54 o 
  -3  -5   7        2.54        2.99      0.32 o 
  -2  -5   7      831.97      795.75      7.08 o 
  -1  -5   7      209.98      233.53      2.39 o 
   0  -5   7      962.58      895.85     19.57 o 
   1  -5   7      332.94      322.76      5.70 o 
   2  -5   7       12.20       13.53      0.46 o 
   3  -5   7      479.50      464.08      4.92 o 
   4  -5   7       23.89       21.40      0.70 o 
   5  -5   7      108.88      101.54      1.83 o 
   6  -5   7     1238.03     1229.63     14.70 o 
   7  -5   7       32.70       30.82      1.20 o 
   8  -5   7        7.07        5.94      0.56 o 
   9  -5   7        5.16        6.22      0.67 o 
  10  -5   7        4.10        3.07      1.62 o 
  -9  -4   7       21.91       26.08      2.02 o 
  -8  -4   7        3.21        2.70      0.41 o 
  -7  -4   7       41.50       38.78      1.08 o 
  -6  -4   7        4.77        4.83      0.49 o 
  -5  -4   7      275.42      288.28      3.77 o 
  -4  -4   7      425.99      428.44      5.16 o 
  -3  -4   7      580.60      546.73      6.91 o 
  -2  -4   7       20.92       19.55      0.42 o 
  -1  -4   7     1084.49     1105.61     20.22 o 
   0  -4   7      723.99      719.77     15.05 o 
   1  -4   7      161.64      174.49      2.03 o 
   2  -4   7        6.56       11.97      0.54 o 
   3  -4   7        7.47        6.76      0.64 o 
   4  -4   7       72.61       74.57      1.55 o 
   5  -4   7      133.77      126.90      2.41 o 
   6  -4   7        5.31       10.52      0.66 o 
   7  -4   7        3.82        6.64      0.66 o 
   8  -4   7       29.66       26.94      1.16 o 
   9  -4   7      172.99      171.08      3.54 o 
  10  -4   7        0.19        0.84      0.51 o 
 -10  -3   7      221.21      229.07      5.99 o 
  -9  -3   7       71.34       75.09      2.14 o 
  -8  -3   7       75.76       74.88      1.63 o 
  -7  -3   7      162.47      160.79      2.53 o 
  -6  -3   7       54.57       40.73      1.04 o 
  -5  -3   7      351.71      351.23      4.42 o 
  -4  -3   7      265.62      249.41      2.93 o 
  -3  -3   7        2.97        4.19      0.35 o 
  -2  -3   7       14.99       16.66      0.47 o 
  -1  -3   7        8.77        7.46      0.36 o 
   0  -3   7      422.57      468.26      7.68 o 
   1  -3   7      179.40      178.01      2.63 o 
   2  -3   7      165.29      138.78      2.29 o 
   3  -3   7        3.60        4.86      0.44 o 
   4  -3   7      240.41      238.46      3.11 o 
   5  -3   7      218.40      240.62      5.97 o 
   6  -3   7       21.21       28.54      0.94 o 
   7  -3   7        6.73        6.71      0.71 o 
   8  -3   7      152.25      150.92      4.95 o 
   9  -3   7       50.71       56.07      1.79 o 
  10  -3   7       25.28       27.64      1.70 o 
 -10  -2   7        2.38        2.76      1.21 o 
  -9  -2   7      242.82      258.02      5.82 o 
  -8  -2   7      245.28      256.14      4.54 o 
  -7  -2   7      108.24      107.50      1.88 o 
  -6  -2   7       53.56       56.62      1.23 o 
  -5  -2   7      147.18      143.54      2.15 o 
  -4  -2   7        0.09        0.20      0.13 o 
  -3  -2   7      283.56      292.97      3.30 o 
  -2  -2   7       24.12       21.39      0.42 o 
  -1  -2   7      824.09      819.17      9.88 o 
   0  -2   7      574.00      607.96     15.41 o 
   1  -2   7     1436.42     1498.05     28.83 o 
   2  -2   7     1163.03     1198.15     13.89 o 
   3  -2   7     1089.37     1134.34     13.02 o 
   4  -2   7        4.19        8.31      0.39 o 
   5  -2   7        4.40        2.57      0.68 o 
   6  -2   7        0.40        0.14      0.25 o 
   7  -2   7      130.50      141.16      2.55 o 
   8  -2   7        2.94        2.82      0.47 o 
   9  -2   7        3.00        3.45      0.62 o 
  10  -2   7       13.06       12.45      2.18 o 
 -10  -1   7        6.16        6.43      0.78 o 
  -9  -1   7      246.00      261.51      5.50 o 
  -8  -1   7      562.71      574.00      8.66 o 
  -7  -1   7       69.27       74.45      1.48 o 
  -6  -1   7      160.53      144.30      2.19 o 
  -5  -1   7      135.86      130.78      1.85 o 
  -4  -1   7       10.11       19.02      0.73 o 
  -3  -1   7     1074.72     1073.92     10.69 o 
  -2  -1   7      208.87      199.09      2.02 o 
  -1  -1   7       72.30       72.02      0.98 o 
   0  -1   7        0.02        0.81      0.23 o 
   1  -1   7      128.22      108.29      1.63 o 
   2  -1   7      226.99      233.44      2.66 o 
   3  -1   7      424.37      465.72      4.96 o 
   4  -1   7        8.30        7.60      0.39 o 
   5  -1   7       59.26       55.23      1.05 o 
   6  -1   7      156.30      156.92      3.01 o 
   7  -1   7      142.20      144.23      2.55 o 
   8  -1   7      580.75      586.09      8.87 o 
   9  -1   7      116.26      117.53      2.83 o 
  10  -1   7       72.02       78.14      3.07 o 
 -10   0   7        3.66        6.69      0.85 o 
  -9   0   7      145.44      148.77      3.56 o 
  -8   0   7       41.79       47.72      1.52 o 
  -7   0   7       20.74       27.38      0.87 o 
  -6   0   7      391.72      396.39      4.48 o 
  -5   0   7      126.42      127.77      1.82 o 
  -4   0   7      319.50      306.64      3.47 o 
  -3   0   7      213.98      205.51      2.45 o 
  -2   0   7       16.19       20.75      0.51 o 
  -1   0   7      260.11      268.98      2.58 o 
   0   0   7       59.53       71.66      1.05 o 
   1   0   7       18.20        9.34      1.17 o 
   2   0   7      172.90      174.11      3.13 o 
   3   0   7       56.62       48.31      1.28 o 
   4   0   7     1027.50     1036.68     10.48 o 
   5   0   7     1048.72     1081.86     11.02 o 
   6   0   7       46.93       51.48      1.32 o 
   7   0   7      288.99      291.15      4.88 o 
   8   0   7       30.20       30.41      2.91 o 
   9   0   7        8.37        8.21      0.85 o 
  10   0   7      191.34      199.47      5.50 o 
 -10   1   7       76.44       81.18      3.24 o 
  -9   1   7       44.91       44.46      1.59 o 
  -8   1   7       11.08        8.83      1.86 o 
  -7   1   7        4.84        4.68      0.61 o 
  -6   1   7        4.15        5.15      0.40 o 
  -5   1   7      109.76      105.59      1.58 o 
  -4   1   7      809.97      783.78      8.05 o 
  -3   1   7      813.51      764.07      7.81 o 
  -2   1   7       71.13       67.64      1.06 o 
  -1   1   7      169.04      170.86      1.76 o 
   0   1   7      479.86      484.46      5.11 o 
   1   1   7      530.13      525.92      5.95 o 
   2   1   7        1.93        4.20      0.28 o 
   3   1   7      967.85     1003.14     10.37 o 
   4   1   7      867.47      843.47      8.70 o 
   5   1   7       15.25       17.41      0.58 o 
   6   1   7       11.50       11.59      0.78 o 
   7   1   7      119.35      114.63      2.56 o 
   8   1   7        2.10        1.38      0.46 o 
   9   1   7        1.15        0.40      0.51 o 
 -10   2   7        5.99        6.63      1.13 o 
  -9   2   7        0.93        0.97      0.65 o 
  -8   2   7        3.57        3.72      0.81 o 
  -7   2   7      202.72      219.48      6.07 o 
  -6   2   7      103.94      108.90      2.56 o 
  -5   2   7      650.69      636.42      7.86 o 
  -4   2   7       44.76       50.04      1.97 o 
  -3   2   7     2005.85     1926.27     26.76 o 
  -2   2   7      460.92      460.10      5.78 o 
  -1   2   7       75.05       65.56      1.55 o 
   0   2   7        1.97        2.36      0.32 o 
   1   2   7       47.71       60.72      1.22 o 
   2   2   7      336.02      348.15      4.59 o 
   3   2   7       48.38       56.17      1.03 o 
   4   2   7        1.21        1.63      0.26 o 
   5   2   7       12.64       16.36      0.80 o 
   6   2   7      617.48      625.04      7.52 o 
   7   2   7       14.09       14.03      1.29 o 
   8   2   7       48.55       56.30      2.43 o 
   9   2   7       89.10       99.81      3.40 o 
 -10   3   7      187.90      195.91      5.50 o 
  -9   3   7       51.42       43.03      2.10 o 
  -8   3   7        5.24        6.26      0.81 o 
  -7   3   7       40.98       45.07      1.62 o 
  -6   3   7        0.54        1.29      0.49 o 
  -5   3   7        6.63        5.05      0.46 o 
  -4   3   7      108.23      102.88      2.44 o 
  -3   3   7       11.51       11.65      0.58 o 
  -2   3   7      162.84      154.80      2.45 o 
  -1   3   7       59.62       51.09      1.34 o 
   0   3   7      261.94      270.84      4.15 o 
   1   3   7       68.90       67.34      1.43 o 
   2   3   7      477.26      468.16      6.00 o 
   3   3   7      101.40       98.28      1.81 o 
   4   3   7      632.33      629.61      7.90 o 
   5   3   7      260.09      255.49      4.28 o 
   6   3   7        0.06        0.65      0.34 o 
   7   3   7        4.04        4.04      0.81 o 
   8   3   7      143.76      133.30      4.04 o 
  -9   4   7       27.18       27.67      1.47 o 
  -8   4   7      103.52       99.65      2.78 o 
  -7   4   7        1.45        4.12      1.05 o 
  -6   4   7      206.92      189.03      3.95 o 
  -5   4   7       47.96       42.44      1.96 o 
  -4   4   7     1192.52     1163.62     13.83 o 
  -3   4   7      884.10      807.75      9.86 o 
  -2   4   7      303.93      320.17      4.42 o 
  -1   4   7      393.45      371.17      7.12 o 
   0   4   7        9.57       16.53      0.66 o 
   1   4   7       51.47       46.98      1.20 o 
   2   4   7      203.11      198.41      3.06 o 
   3   4   7       26.19       27.05      1.44 o 
   4   4   7       61.11       61.54      1.70 o 
   5   4   7        9.94       12.04      0.85 o 
   6   4   7       46.65       48.68      1.54 o 
   7   4   7      125.95      115.51      3.72 o 
  -9   5   7        2.13        3.52      0.71 o 
  -8   5   7       10.31        9.38      0.96 o 
  -7   5   7       76.33       72.88      2.27 o 
  -6   5   7        0.04        0.38      0.43 o 
  -5   5   7       27.75       35.25      1.34 o 
  -4   5   7       31.08       23.43      0.92 o 
  -3   5   7       55.93       64.13      1.49 o 
  -2   5   7      769.08      694.09      8.74 o 
  -1   5   7      735.27      746.72      9.27 o 
   0   5   7      171.50      159.41      2.68 o 
   1   5   7      249.01      237.30      3.59 o 
   2   5   7        6.31        4.80      0.51 o 
   3   5   7       13.23       12.41      0.85 o 
   4   5   7        0.67       -0.08      0.34 o 
   5   5   7      120.67      119.13      2.67 o 
   6   5   7       72.67       69.81      2.05 o 
   7   5   7       57.44       60.99      2.59 o 
  -8   6   7       34.86       36.88      2.10 o 
  -7   6   7        2.87        2.75      0.69 o 
  -6   6   7       12.86       14.72      1.12 o 
  -5   6   7        7.31        8.59      1.29 o 
  -4   6   7        0.09       -0.06      0.32 o 
  -3   6   7       34.48       34.81      1.13 o 
  -2   6   7      627.21      591.51      7.69 o 
  -1   6   7       52.64       55.54      1.47 o 
   0   6   7       76.30       73.77      1.72 o 
   1   6   7       25.20       23.34      0.96 o 
   2   6   7       64.54       69.00      2.18 o 
   3   6   7      139.05      142.25      6.07 o 
   4   6   7       56.43       60.95      1.82 o 
   5   6   7      111.90      122.16      2.85 o 
  -7   7   7       87.84      105.48      3.72 o 
  -6   7   7       39.13       42.15      2.51 o 
  -5   7   7       69.12       77.66      2.42 o 
  -4   7   7        0.10        0.07      0.32 o 
  -3   7   7        4.96        5.44      0.62 o 
  -2   7   7      540.94      537.57      7.23 o 
  -1   7   7        0.25        0.06      0.35 o 
   0   7   7      305.41      294.80      4.49 o 
   1   7   7      230.26      247.85      3.97 o 
   2   7   7       21.50       20.83      1.62 o 
   3   7   7       31.64       30.76      1.31 o 
   4   7   7       46.00       42.71      2.10 o 
  -5   8   7      160.23      173.58      5.01 o 
  -4   8   7        0.08        1.36      0.89 o 
  -3   8   7       14.38       18.64      1.11 o 
  -2   8   7       77.60       83.44      2.00 o 
  -1   8   7      189.30      189.43      3.39 o 
   0   8   7       78.24       78.71      1.99 o 
   1   8   7       39.20       40.35      3.96 o 
   2   8   7        8.72       11.00      1.29 o 
  -3   9   7       52.82       67.46      3.07 o 
  -1   9   7       84.67       83.64      4.53 o 
   0 -12   8       16.81       14.72      1.29 o 
   4 -12   8       22.95       25.24      2.43 o 
  -3 -11   8      162.93      180.54      5.34 o 
  -2 -11   8        5.88        5.08      0.74 o 
  -1 -11   8      311.38      336.75      6.96 o 
   0 -11   8      578.84      600.50      7.37 o 
   1 -11   8        5.49        7.42      0.85 o 
   3 -11   8        1.83        1.29      0.81 o 
   4 -11   8        0.00        0.00      0.81 o 
   5 -11   8        1.56        1.46      0.97 o 
   6 -11   8       10.59       11.97      1.94 o 
  -5 -10   8       29.41       29.77      2.10 o 
  -4 -10   8      298.55      312.87      7.20 o 
  -3 -10   8       38.26       38.32      1.54 o 
  -2 -10   8        2.48        3.85      0.89 o 
  -1 -10   8       24.38       27.58      1.20 o 
   0 -10   8      320.12      313.40      4.28 o 
   1 -10   8      113.78      102.84      2.51 o 
   2 -10   8       12.49        9.40      1.13 o 
   3 -10   8       32.79       33.30      1.52 o 
   4 -10   8        4.56        5.24      0.97 o 
   5 -10   8      160.19      157.06      4.21 o 
   6 -10   8      111.69      116.65      4.69 o 
   7 -10   8       53.94       57.22      3.32 o 
   8 -10   8      129.83      149.16      5.18 o 
  -6  -9   8        1.38        2.29      0.62 o 
  -5  -9   8      192.95      188.00      3.94 o 
  -4  -9   8      124.69      125.88      2.97 o 
  -3  -9   8      133.80      132.48      6.39 o 
  -2  -9   8        4.24        5.57      0.62 o 
  -1  -9   8      404.15      400.17      5.18 o 
   0  -9   8      247.05      227.91      3.29 o 
   1  -9   8      697.92      656.87      8.45 o 
   2  -9   8      175.02      177.75      5.42 o 
   3  -9   8       13.12       11.79      1.13 o 
   4  -9   8       71.89       68.52      2.59 o 
   5  -9   8      153.98      153.89      3.77 o 
   6  -9   8        1.17        2.48      0.62 o 
   7  -9   8       46.69       44.91      1.98 o 
   8  -9   8        0.90        1.16      0.66 o 
  -7  -8   8        0.37       -0.16      0.39 o 
  -6  -8   8       34.10       36.54      1.47 o 
  -5  -8   8        9.91       10.16      0.92 o 
  -4  -8   8       74.53       71.34      2.05 o 
  -3  -8   8      178.36      176.04      3.54 o 
  -2  -8   8     1051.72     1024.26     14.68 o 
  -1  -8   8        5.79        5.03      0.84 o 
   0  -8   8      199.78      199.39      3.88 o 
   1  -8   8      911.04      856.58     10.68 o 
   2  -8   8      215.88      216.25      3.34 o 
   3  -8   8        1.32        2.57      0.57 o 
   4  -8   8       56.34       55.39      1.90 o 
   5  -8   8       47.44       54.41      1.98 o 
   6  -8   8       14.85       17.10      1.16 o 
   7  -8   8      317.35      343.62     12.38 o 
   8  -8   8      285.45      281.85      9.87 o 
  -8  -7   8      252.86      253.50      6.79 o 
  -7  -7   8        0.02        0.14      0.39 o 
  -6  -7   8      243.48      243.16      4.67 o 
  -5  -7   8        1.58        1.46      0.46 o 
  -4  -7   8       15.11       15.07      0.85 o 
  -3  -7   8        5.17        5.88      0.89 o 
  -2  -7   8      298.85      278.79      3.81 o 
  -1  -7   8      295.11      288.19      3.50 o 
   0  -7   8      276.17      253.73      3.73 o 
   1  -7   8      481.43      475.29      7.18 o 
   2  -7   8       56.45       63.39      1.40 o 
   3  -7   8       22.30       31.31      1.36 o 
   4  -7   8       56.24       60.54      1.98 o 
   5  -7   8       78.27       74.33      2.29 o 
   6  -7   8      236.59      238.09      5.05 o 
   7  -7   8     1521.70     1519.57     24.13 o 
   8  -7   8       43.64       33.99      1.75 o 
   9  -7   8       56.70       64.32      2.49 o 
  -9  -6   8      105.09      113.24      3.88 o 
  -8  -6   8       23.48       25.64      1.62 o 
  -7  -6   8        3.21        3.54      0.62 o 
  -6  -6   8        0.03        0.75      0.57 o 
  -5  -6   8       35.20       34.45      1.70 o 
  -4  -6   8       64.55       65.52      1.82 o 
  -3  -6   8      302.73      294.10      4.97 o 
  -2  -6   8     1012.21      992.51     11.09 o 
  -1  -6   8      111.74      100.47      2.19 o 
   0  -6   8      747.37      701.04     19.43 o 
   1  -6   8      193.63      182.05      2.85 o 
   2  -6   8     1325.50     1208.78     22.81 o 
   3  -6   8     2599.03     2517.61     37.93 o 
   4  -6   8      964.02      981.70     15.70 o 
   5  -6   8       45.30       45.00      2.10 o 
   6  -6   8      128.71      114.37      3.03 o 
   7  -6   8      191.44      194.17      4.47 o 
   8  -6   8       50.51       45.97      1.98 o 
   9  -6   8       11.77       11.16      1.62 o 
  10  -6   8        7.78        4.69      1.78 o 
  -8  -5   8       20.86       20.19      1.13 o 
  -7  -5   8      274.84      288.93      5.18 o 
  -6  -5   8      551.03      544.73      8.51 o 
  -5  -5   8       61.03       62.43      2.83 o 
  -4  -5   8      495.68      472.12      7.36 o 
  -3  -5   8     1395.19     1305.59     19.17 o 
  -2  -5   8      161.90      140.11      2.32 o 
  -1  -5   8      200.78      197.22      2.52 o 
   0  -5   8      306.51      319.82      8.96 o 
   1  -5   8       63.76       57.06      1.25 o 
   2  -5   8        1.62        3.42      0.36 o 
   3  -5   8        0.03        1.97      0.53 o 
   4  -5   8       55.28       54.52      2.26 o 
   5  -5   8      154.63      146.57      4.37 o 
   6  -5   8      260.39      248.81      6.63 o 
   7  -5   8        0.93        0.39      0.54 o 
   8  -5   8      287.95      283.27      7.77 o 
   9  -5   8      400.93      424.82     10.84 o 
  10  -5   8       49.87       43.03      3.40 o 
  -9  -4   8      164.36      177.14      5.82 o 
  -8  -4   8      115.18      127.77      2.95 o 
  -7  -4   8      219.64      219.01      4.15 o 
  -6  -4   8      158.64      145.24      3.02 o 
  -5  -4   8       57.70       62.08      1.70 o 
  -4  -4   8      206.11      201.53      3.71 o 
  -3  -4   8       49.61       49.21      2.03 o 
  -2  -4   8      148.28      150.58      2.05 o 
  -1  -4   8       28.34       30.42      1.05 o 
   0  -4   8      302.29      337.96      4.56 o 
   1  -4   8      536.11      511.60     13.14 o 
   2  -4   8     1001.79      997.13     14.69 o 
   3  -4   8      142.92      148.71      2.39 o 
   4  -4   8        2.97        2.98      0.54 o 
   5  -4   8      212.80      215.55      5.74 o 
   6  -4   8      126.36      137.22      3.88 o 
   7  -4   8        3.11        2.36      0.66 o 
   8  -4   8        2.41        2.20      0.66 o 
   9  -4   8        9.68        9.92      1.16 o 
  -9  -3   8       22.70       26.37      2.10 o 
  -8  -3   8        2.88        2.96      0.54 o 
  -7  -3   8       11.34       10.90      0.78 o 
  -6  -3   8      188.71      172.96      3.36 o 
  -5  -3   8      115.12      127.65      2.67 o 
  -4  -3   8      112.28      103.58      1.92 o 
  -3  -3   8       94.24      101.02      2.04 o 
  -2  -3   8      436.27      415.19      7.15 o 
  -1  -3   8      144.43      127.28      2.14 o 
   0  -3   8       17.75       15.49      0.62 o 
   1  -3   8       78.09       75.76      1.59 o 
   2  -3   8      269.49      256.84      3.62 o 
   3  -3   8      222.03      238.50      4.28 o 
   4  -3   8      149.45      146.74      2.42 o 
   5  -3   8       71.77       67.04      2.02 o 
   6  -3   8       65.33       57.17      2.02 o 
   7  -3   8        9.34       10.82      1.01 o 
   8  -3   8       14.55       12.77      1.21 o 
   9  -3   8      112.30      111.62      4.37 o 
  -9  -2   8       33.69       42.71      2.59 o 
  -8  -2   8      254.50      245.90      6.79 o 
  -7  -2   8        0.33        0.95      0.39 o 
  -6  -2   8       98.96      122.36      2.62 o 
  -5  -2   8      854.89      809.27     22.16 o 
  -4  -2   8        5.07        4.69      0.43 o 
  -3  -2   8      175.06      191.41      2.92 o 
  -2  -2   8      340.24      344.26      5.37 o 
  -1  -2   8      513.78      534.80      6.79 o 
   0  -2   8       23.86       27.64      1.14 o 
   1  -2   8      282.70      311.12      4.74 o 
   2  -2   8        0.00        0.28      0.21 o 
   3  -2   8      196.92      192.83      2.94 o 
   4  -2   8       71.09       69.70      1.46 o 
   5  -2   8      203.69      218.40      4.51 o 
   6  -2   8        6.66        7.74      0.85 o 
   7  -2   8        6.90        7.44      0.89 o 
   8  -2   8       83.64       86.61      6.39 o 
   9  -2   8       15.11       19.90      1.78 o 
 -10  -1   8        1.46        1.62      0.97 o 
  -9  -1   8      122.01      120.20      4.37 o 
  -8  -1   8      139.39      138.96      4.53 o 
  -7  -1   8       54.59       51.31      1.23 o 
  -6  -1   8      106.30       93.04      1.66 o 
  -5  -1   8        0.25        0.92      0.22 o 
  -4  -1   8       55.13       58.97      1.07 o 
  -3  -1   8      872.88      839.80     10.33 o 
  -2  -1   8       21.06       20.94      0.60 o 
  -1  -1   8       65.68       61.96      1.67 o 
   0  -1   8       90.45       74.05      1.48 o 
   1  -1   8      435.61      428.16      5.59 o 
   2  -1   8       76.30       68.24      1.38 o 
   3  -1   8       54.37       43.45      1.46 o 
   4  -1   8     1798.69     1835.83     22.51 o 
   5  -1   8      128.43      117.40      2.05 o 
   6  -1   8      181.84      187.91      3.26 o 
   7  -1   8      332.17      331.43      6.49 o 
   8  -1   8       41.83       43.84      2.43 o 
   9  -1   8        3.36        3.24      0.97 o 
 -10   0   8        0.02        0.16      0.81 o 
  -9   0   8        1.94        3.07      0.97 o 
  -8   0   8       19.68       17.31      1.29 o 
  -7   0   8       29.75       27.43      0.89 o 
  -6   0   8       15.95       20.52      0.68 o 
  -5   0   8        9.26        6.57      0.40 o 
  -4   0   8      114.96      131.44      1.82 o 
  -3   0   8      994.42      961.63      9.72 o 
  -2   0   8     1123.78     1055.97     10.57 o 
  -1   0   8       70.41       70.01      1.15 o 
   0   0   8       83.25       84.95      2.22 o 
   1   0   8      169.97      159.70      2.00 o 
   2   0   8       15.46       24.69      0.82 o 
   3   0   8      764.51      774.69      8.62 o 
   4   0   8      312.67      317.92      3.70 o 
   5   0   8        9.56       10.34      0.51 o 
   6   0   8       51.16       55.20      1.36 o 
   7   0   8      206.14      207.85      3.84 o 
   8   0   8       79.67       83.64      3.40 o 
   9   0   8       43.25       39.80      2.59 o 
  -9   1   8      205.24      228.42      5.82 o 
  -8   1   8       54.82       52.41      2.10 o 
  -7   1   8      201.27      209.05      7.28 o 
  -6   1   8      619.78      617.36      7.73 o 
  -5   1   8       98.31       89.20      1.44 o 
  -4   1   8       13.93       12.08      0.68 o 
  -3   1   8     1071.79     1049.67     10.59 o 
  -2   1   8      334.37      329.12      3.69 o 
  -1   1   8      865.27      852.13      7.46 o 
   0   1   8       92.37       98.22      2.12 o 
   1   1   8       96.15       92.74      1.38 o 
   2   1   8        5.77        5.99      0.37 o 
   3   1   8       51.62       48.25      0.96 o 
   4   1   8       26.52       26.99      0.72 o 
   5   1   8       17.63       18.43      0.66 o 
   6   1   8      857.00      867.48     12.25 o 
   7   1   8       15.64       17.52      1.38 o 
   8   1   8       12.53       13.91      1.62 o 
   9   1   8      121.22      128.29      4.69 o 
  -9   2   8       91.84       83.96      3.07 o 
  -8   2   8        3.82        6.96      0.97 o 
  -7   2   8      136.65      141.25      3.17 o 
  -6   2   8       59.85       61.90      1.39 o 
  -5   2   8      150.43      151.34      2.47 o 
  -4   2   8      225.89      215.22      3.21 o 
  -3   2   8      379.39      372.08      4.92 o 
  -2   2   8       16.96       16.12      0.67 o 
  -1   2   8      102.43       90.47      2.29 o 
   0   2   8      497.85      469.97      5.97 o 
   1   2   8      380.40      395.50      5.19 o 
   2   2   8      161.54      157.13      2.49 o 
   3   2   8      450.56      451.69      5.85 o 
   4   2   8       98.87      100.94      1.92 o 
   5   2   8      156.19      151.43      2.58 o 
   6   2   8       86.94       80.77      1.93 o 
   7   2   8        7.07        7.60      0.97 o 
   8   2   8        5.02        6.63      0.97 o 
  -9   3   8       19.53       21.52      1.62 o 
  -8   3   8       11.67        9.21      0.96 o 
  -7   3   8       56.99       63.14      2.00 o 
  -6   3   8        1.09        1.29      0.40 o 
  -5   3   8      208.54      212.48      3.27 o 
  -4   3   8      188.40      181.83      2.87 o 
  -3   3   8      188.92      185.10      2.90 o 
  -2   3   8        5.90        5.93      0.46 o 
  -1   3   8      734.12      673.51      8.28 o 
   0   3   8        0.08        1.38      0.36 o 
   1   3   8        5.63        5.97      0.46 o 
   2   3   8       11.90       11.43      0.61 o 
   3   3   8       63.30       65.95      1.47 o 
   4   3   8       49.81       45.89      1.23 o 
   5   3   8       87.48       85.78      2.05 o 
   6   3   8       40.32       35.10      1.31 o 
   7   3   8       46.54       49.83      2.26 o 
   8   3   8       80.11       83.31      3.07 o 
  -9   4   8       17.14       21.21      1.37 o 
  -8   4   8      110.41      118.21      3.64 o 
  -7   4   8       50.59       50.47      1.86 o 
  -6   4   8        3.35        4.60      0.89 o 
  -5   4   8      139.59      137.89      2.47 o 
  -4   4   8      141.40      137.60      2.41 o 
  -3   4   8        5.55        3.81      0.67 o 
  -2   4   8       34.82       34.54      2.46 o 
  -1   4   8       34.80       27.47      1.27 o 
   0   4   8       10.34       12.97      0.79 o 
   1   4   8       44.07       42.92      1.44 o 
   2   4   8      295.70      278.60      4.38 o 
   3   4   8        0.56        0.96      0.34 o 
   4   4   8       44.02       44.19      1.47 o 
   5   4   8      114.56      113.19      2.56 o 
   6   4   8        2.68        3.56      0.81 o 
   7   4   8        7.50       10.84      1.29 o 
  -8   5   8        7.53        6.64      0.93 o 
  -7   5   8        2.32        2.45      0.69 o 
  -6   5   8       10.83       11.81      1.05 o 
  -5   5   8       42.17       44.37      1.29 o 
  -4   5   8        2.59        3.84      0.51 o 
  -3   5   8        0.04        0.42      0.32 o 
  -2   5   8       12.22       15.74      0.85 o 
  -1   5   8       96.23       94.13      2.21 o 
   0   5   8      511.35      465.65      6.25 o 
   1   5   8      286.37      265.84      4.03 o 
   2   5   8      466.20      471.65      6.38 o 
   3   5   8      102.93       98.65      2.33 o 
   4   5   8       41.87       44.15      1.47 o 
   5   5   8       38.55       42.26      1.47 o 
   6   5   8       18.54       20.79      1.13 o 
  -7   6   8        1.90        2.75      0.81 o 
  -6   6   8       15.04       16.51      1.22 o 
  -5   6   8      112.23      116.32      5.26 o 
  -4   6   8        0.08       -0.03      0.32 o 
  -3   6   8       11.60       13.65      0.84 o 
  -2   6   8      144.25      128.93      2.49 o 
  -1   6   8      177.21      181.70      3.09 o 
   0   6   8       10.42        8.80      0.67 o 
   1   6   8       16.50       19.12      0.90 o 
   2   6   8        0.25        0.60      0.39 o 
   3   6   8        7.89        8.90      0.85 o 
   4   6   8       10.86       11.21      0.97 o 
   5   6   8       74.21       68.75      2.75 o 
  -6   7   8        5.40        7.44      1.13 o 
  -5   7   8        0.05        0.00      0.54 o 
  -4   7   8        5.78        8.24      0.73 o 
  -3   7   8       43.47       46.25      1.47 o 
  -2   7   8        0.56        0.46      0.45 o 
  -1   7   8       27.82       24.37      1.06 o 
   0   7   8       88.65       91.55      2.12 o 
   1   7   8       78.72       79.97      2.21 o 
   2   7   8        0.82        1.78      0.57 o 
   3   7   8      274.98      275.82      6.79 o 
  -4   8   8       24.53       28.63      1.94 o 
  -3   8   8      190.18      225.35      4.34 o 
  -2   8   8      105.74      116.98      2.59 o 
  -1   8   8       16.93       15.72      1.06 o 
   0   8   8      156.36      150.61      4.53 o 
   1   8   8       20.58       26.85      1.94 o 
  -1 -12   9       37.69       48.05      2.43 o 
   0 -12   9      211.60      220.98      5.99 o 
   4 -12   9       11.64       16.18      2.26 o 
  -4 -11   9       34.52       34.13      2.43 o 
  -3 -11   9       61.28       65.11      2.67 o 
  -2 -11   9        5.29        4.03      0.66 o 
  -1 -11   9       27.26       29.90      1.36 o 
   0 -11   9        8.95       10.38      1.07 o 
   1 -11   9      220.24      199.86      3.98 o 
   2 -11   9      112.23      111.30      4.04 o 
   3 -11   9        9.41       11.67      1.78 o 
   4 -11   9        0.47        1.33      0.54 o 
   5 -11   9        1.34        3.21      0.78 o 
  -5 -10   9       14.31       12.62      1.62 o 
  -4 -10   9       22.26       22.46      1.20 o 
  -3 -10   9        9.26        9.06      0.89 o 
  -2 -10   9      423.31      404.69      6.85 o 
  -1 -10   9      298.63      304.44      4.31 o 
   0 -10   9       59.74       60.65      1.49 o 
   1 -10   9      348.33      336.98      7.60 o 
   2 -10   9      447.73      429.64      7.85 o 
   3 -10   9        2.26        3.15      0.66 o 
   4 -10   9        8.39       10.49      1.01 o 
   5 -10   9       41.68       41.71      2.83 o 
   6 -10   9        5.33        3.12      0.74 o 
   7 -10   9       85.09      101.76      4.04 o 
  -6  -9   9      108.87      112.59      4.37 o 
  -5  -9   9        1.41        1.02      0.51 o 
  -4  -9   9        7.42        7.40      0.78 o 
  -3  -9   9      152.18      148.86      3.25 o 
  -2  -9   9       18.21       19.21      1.21 o 
  -1  -9   9      155.84      156.11      2.61 o 
   0  -9   9      153.85      146.83      2.48 o 
   1  -9   9        4.32        7.68      1.86 o 
   2  -9   9      318.56      296.06      5.82 o 
   3  -9   9       72.91       71.52      2.25 o 
   4  -9   9       16.05       18.03      1.16 o 
   5  -9   9       42.78       46.33      1.86 o 
   6  -9   9       13.02       18.48      1.31 o 
   7  -9   9      210.14      223.25      5.21 o 
   8  -9   9      518.19      529.65     12.78 o 
  -6  -8   9       15.73       16.41      1.13 o 
  -5  -8   9        7.69        7.35      0.85 o 
  -4  -8   9      355.77      349.54      6.05 o 
  -3  -8   9      163.97      165.67      3.48 o 
  -2  -8   9       38.78       39.58      1.47 o 
  -1  -8   9        8.56        6.58      1.00 o 
   0  -8   9     1335.45     1244.11     63.42 o 
   1  -8   9     1408.14     1346.22     16.37 o 
   2  -8   9       15.07       14.26      1.05 o 
   3  -8   9      500.48      463.91      8.28 o 
   4  -8   9      176.20      178.77      4.08 o 
   5  -8   9        1.31        1.84      0.54 o 
   6  -8   9       94.78       95.92      2.88 o 
   7  -8   9      238.32      233.56      5.29 o 
   8  -8   9       21.68       26.69      1.63 o 
  -7  -7   9       16.23       16.99      1.13 o 
  -6  -7   9      174.99      181.20      3.82 o 
  -5  -7   9       79.91       76.03      2.16 o 
  -4  -7   9        0.56        0.95      0.39 o 
  -3  -7   9      276.56      274.12      4.85 o 
  -2  -7   9     1862.64     1807.58     23.23 o 
  -1  -7   9        2.48        3.37      0.39 o 
   0  -7   9      445.59      410.74     10.49 o 
   1  -7   9       35.51       34.82      1.04 o 
   2  -7   9     1092.05     1109.55     15.47 o 
   3  -7   9     1776.47     1685.36     33.49 o 
   4  -7   9      313.85      319.93     17.47 o 
   5  -7   9        4.98        4.46      0.81 o 
   6  -7   9        6.66        7.91      0.97 o 
   7  -7   9       61.56       76.72      2.64 o 
   8  -7   9      125.70      115.51      4.37 o 
  -8  -6   9        0.23        0.92      0.51 o 
  -7  -6   9      322.38      348.11      6.10 o 
  -6  -6   9      404.11      387.13      6.56 o 
  -5  -6   9        3.84        5.17      0.73 o 
  -4  -6   9      366.95      361.19      5.99 o 
  -3  -6   9        0.49        1.29      0.65 o 
  -2  -6   9      538.47      517.78      6.30 o 
  -1  -6   9       22.46       24.36      0.75 o 
   0  -6   9       79.39       81.75      1.68 o 
   1  -6   9       65.92       75.72      1.60 o 
   2  -6   9      297.16      275.54      3.98 o 
   3  -6   9      143.16      157.87      4.13 o 
   4  -6   9       22.83       33.54      1.47 o 
   5  -6   9        4.51        5.01      0.78 o 
   6  -6   9       49.66       58.08      2.75 o 
   7  -6   9      335.98      334.71      8.74 o 
   8  -6   9      114.83      102.89      4.04 o 
   9  -6   9      281.47      300.04      6.57 o 
  -8  -5   9      115.58      116.15      4.21 o 
  -7  -5   9      105.96      108.79      2.91 o 
  -6  -5   9        5.27        6.35      0.69 o 
  -5  -5   9        1.67        0.73      0.57 o 
  -4  -5   9       18.95       19.59      3.72 o 
  -3  -5   9      441.71      416.17      6.62 o 
  -2  -5   9       29.35       25.04      0.89 o 
  -1  -5   9     1466.50     1421.45     27.54 o 
   0  -5   9      190.64      178.46      2.85 o 
   1  -5   9        3.07        3.40      0.38 o 
   2  -5   9     1239.65     1226.41     20.63 o 
   3  -5   9      314.23      308.41      7.34 o 
   4  -5   9       74.55       59.14      2.67 o 
   5  -5   9      245.35      236.54      4.94 o 
   6  -5   9       58.34       60.41      2.14 o 
   7  -5   9        5.80        6.21      0.89 o 
   8  -5   9       73.22       70.03      2.53 o 
   9  -5   9      185.92      179.61      6.71 o 
  -8  -4   9        5.70        5.00      0.69 o 
  -7  -4   9       39.14       40.73      1.52 o 
  -6  -4   9        1.02        1.88      0.89 o 
  -5  -4   9      342.94      354.29      5.87 o 
  -4  -4   9      675.97      630.17      9.42 o 
  -3  -4   9       41.42       37.22      1.05 o 
  -2  -4   9       22.10       18.96      0.64 o 
  -1  -4   9      865.52      808.09     12.55 o 
   0  -4   9     1337.94     1322.84     15.81 o 
   1  -4   9      202.47      202.86      3.08 o 
   2  -4   9       25.80       19.76      0.75 o 
   3  -4   9      316.61      302.61      7.00 o 
   4  -4   9        0.57        0.92      0.39 o 
   5  -4   9      162.59      140.79      3.42 o 
   6  -4   9        2.35        2.41      0.62 o 
   7  -4   9        1.72        1.66      0.62 o 
   8  -4   9       35.40       37.92      1.86 o 
   9  -4   9      183.11      195.12      5.34 o 
  -9  -3   9       25.18       23.30      1.94 o 
  -8  -3   9       54.56       54.33      1.75 o 
  -7  -3   9       28.00       26.34      1.20 o 
  -6  -3   9      200.63      203.46      3.87 o 
  -5  -3   9       73.90       91.30      2.16 o 
  -4  -3   9      576.13      531.17      7.01 o 
  -3  -3   9       77.44       80.59      1.66 o 
  -2  -3   9        5.67        7.21      0.45 o 
  -1  -3   9      139.34      147.49      2.62 o 
   0  -3   9     1345.65     1326.26     15.87 o 
   1  -3   9      322.85      312.19     10.57 o 
   2  -3   9       39.27       46.66      1.12 o 
   3  -3   9      133.20      141.34      2.72 o 
   4  -3   9       40.03       36.15      1.02 o 
   5  -3   9      245.21      266.23      5.33 o 
   6  -3   9       11.71        9.69      2.10 o 
   7  -3   9       24.28       23.87      1.40 o 
   8  -3   9       56.03       59.87      3.40 o 
   9  -3   9       31.99       34.78      2.43 o 
  -9  -2   9       93.70       92.37      3.88 o 
  -8  -2   9      241.22      236.01      4.49 o 
  -7  -2   9      254.42      267.00      4.79 o 
  -6  -2   9      373.07      348.50      5.82 o 
  -5  -2   9      195.00      193.68      3.66 o 
  -4  -2   9       98.50       83.07      1.72 o 
  -3  -2   9       24.64       28.05      0.91 o 
  -2  -2   9        1.95        3.44      0.32 o 
  -1  -2   9      109.89      100.87      2.43 o 
   0  -2   9      555.21      536.33     12.49 o 
   1  -2   9     1135.21     1127.37     13.55 o 
   2  -2   9      234.66      237.88      3.54 o 
   3  -2   9        0.74        0.23      0.40 o 
   4  -2   9      841.13      810.15     10.12 o 
   5  -2   9       82.82       82.24      2.37 o 
   6  -2   9       52.14       52.45      3.72 o 
   7  -2   9      123.80      124.54      3.34 o 
   8  -2   9        6.02        7.44      1.29 o 
   9  -2   9       26.99       27.18      2.10 o 
  -9  -1   9      115.55      133.30      4.69 o 
  -8  -1   9      288.85      256.09      6.96 o 
  -7  -1   9        7.35        6.38      0.89 o 
  -6  -1   9        3.80        6.92      0.69 o 
  -5  -1   9        1.27        3.77      0.74 o 
  -4  -1   9      202.26      213.57      3.34 o 
  -3  -1   9      735.37      705.20     12.54 o 
  -2  -1   9     1360.50     1271.62     12.60 o 
  -1  -1   9       59.30       62.27      2.51 o 
   0  -1   9      197.30      181.18      2.82 o 
   1  -1   9      525.64      524.74      7.45 o 
   2  -1   9        0.26        0.49      0.24 o 
   3  -1   9       19.47       23.24      0.81 o 
   4  -1   9      243.54      250.61      3.88 o 
   5  -1   9        2.16        2.48      0.54 o 
   6  -1   9        9.48        8.08      1.21 o 
   7  -1   9      448.03      445.88      8.28 o 
   8  -1   9       44.94       48.05      2.59 o 
   9  -1   9        0.70        1.13      0.81 o 
  -8   0   9       90.52       94.80      3.56 o 
  -7   0   9       78.52       83.44      2.51 o 
  -6   0   9      485.03      495.34     10.34 o 
  -5   0   9      144.12      131.92      2.37 o 
  -4   0   9      104.72       86.42      1.76 o 
  -3   0   9      394.22      383.72      5.23 o 
  -2   0   9      336.67      301.82      7.54 o 
  -1   0   9      268.50      264.90      3.12 o 
   0   0   9       66.13       59.41      1.33 o 
   1   0   9      194.43      196.58      2.99 o 
   2   0   9        1.99        2.24      0.53 o 
   3   0   9      272.59      254.89      3.79 o 
   4   0   9      387.15      392.16      5.44 o 
   5   0   9       83.77       80.70      1.78 o 
   6   0   9      391.61      404.02     11.16 o 
   7   0   9      137.39      133.46      4.53 o 
   8   0   9      108.56      104.02      4.04 o 
   9   0   9       42.67       44.00      2.59 o 
  -7   1   9        2.37        3.24      1.13 o 
  -6   1   9        8.08        8.79      0.81 o 
  -5   1   9        4.65        6.40      0.69 o 
  -4   1   9      107.81      105.01      2.60 o 
  -3   1   9      127.21      120.66      2.87 o 
  -2   1   9      189.38      185.36      3.76 o 
  -1   1   9      170.44      164.46      3.88 o 
   0   1   9      578.26      528.89      8.86 o 
   1   1   9        1.50        1.09      0.42 o 
   2   1   9      536.66      513.27      8.62 o 
   3   1   9      594.88      599.28      9.87 o 
   4   1   9      130.07      127.75      2.99 o 
   5   1   9       16.04       15.64      1.05 o 
  -7   2   9      370.92      364.48     11.16 o 
  -6   2   9      217.16      200.13      4.19 o 
  -5   2   9      243.75      257.31      5.05 o 
  -4   2   9      261.14      256.63     11.65 o 
  -3   2   9      781.16      744.91     12.05 o 
  -2   2   9      182.75      178.07      3.76 o 
  -1   2   9      136.06      134.48      3.11 o 
   0   2   9        6.57        5.82      0.66 o 
   1   2   9        7.91        7.83      0.78 o 
   2   2   9       17.69       16.02      1.13 o 
   3   2   9       64.75       61.86      1.94 o 
   4   2   9       16.91       15.97      1.21 o 
   5   2   9        7.34        7.44      0.81 o 
  -8   3   9      153.43      165.17      6.63 o 
  -7   3   9      102.09      105.64      5.01 o 
  -6   3   9        2.18        3.29      0.66 o 
  -5   3   9      109.48       98.90      2.66 o 
  -4   3   9      221.33      191.20      4.07 o 
  -3   3   9       84.45       74.10      4.69 o 
  -2   3   9       61.66       51.82      1.82 o 
  -1   3   9        2.99        2.85      0.97 o 
   0   3   9      131.73      111.33      2.84 o 
   1   3   9      110.56       92.21      2.53 o 
   2   3   9      177.53      169.99      6.79 o 
   3   3   9       78.49       79.90      2.33 o 
   4   3   9       22.89       23.32      1.70 o 
   5   3   9      116.66      108.23      3.72 o 
   6   3   9       33.25       33.33      1.94 o 
  -8   4   9        3.81        5.34      1.62 o 
  -7   4   9        0.18       -0.32      0.97 o 
  -6   4   9       52.23       46.11      3.24 o 
  -5   4   9      173.05      151.98      3.56 o 
  -4   4   9       14.22        9.76      1.05 o 
  -3   4   9       65.66       71.72      2.24 o 
  -2   4   9        5.27        8.99      1.13 o 
  -1   4   9       63.24       59.89      2.06 o 
   0   4   9       77.37       62.60      2.06 o 
   1   4   9       49.52       51.26      1.90 o 
   2   4   9       71.89       71.12      2.29 o 
   3   4   9      143.97      140.00      3.42 o 
   4   4   9        2.13        0.65      0.65 o 
   5   4   9       50.48       54.03      2.59 o 
   6   4   9       20.72       21.52      1.78 o 
  -7   5   9       15.20       14.56      2.26 o 
  -6   5   9       12.59       11.32      2.10 o 
  -5   5   9      231.10      251.08      5.23 o 
  -4   5   9        7.27        5.20      0.81 o 
  -3   5   9      171.59      160.30      3.80 o 
  -2   5   9      205.09      180.11      7.12 o 
  -1   5   9       72.07       60.54      1.52 o 
   0   5   9       30.91       27.52      1.02 o 
   1   5   9       39.20       32.61      1.52 o 
   2   5   9        0.01       -0.32      0.42 o 
   3   5   9        0.85        2.10      0.81 o 
   4   5   9      185.94      185.07      5.66 o 
   5   5   9        1.07        1.78      0.81 o 
  -5   6   9        3.29        4.21      1.46 o 
  -4   6   9        0.25       -0.43      0.43 o 
  -3   6   9       18.16       21.42      1.32 o 
  -2   6   9       10.96        8.25      0.93 o 
  -1   6   9       24.61       22.01      1.02 o 
   0   6   9       23.36       23.69      1.01 o 
   1   6   9       37.98       41.51      1.86 o 
   2   6   9        3.62        4.85      0.97 o 
   3   6   9       23.48       22.81      1.78 o 
  -4   7   9        0.45        0.00      0.65 o 
  -3   7   9      206.24      230.15      7.28 o 
  -2   7   9        0.98        2.18      0.69 o 
  -1   7   9        4.66        5.29      0.93 o 
   0   7   9       19.20       22.67      1.86 o 
  -2 -12  10        0.15        1.13      0.81 o 
  -1 -12  10       19.39       21.24      1.24 o 
   0 -12  10        4.11        3.66      0.80 o 
   1 -12  10      113.93      128.50      3.13 o 
   2 -12  10      491.53      506.63      8.13 o 
   4 -12  10       15.88       17.80      2.26 o 
  -3 -11  10       64.39       68.75      3.40 o 
  -2 -11  10       87.89       91.76      2.56 o 
  -1 -11  10      186.17      197.56      4.10 o 
   0 -11  10       94.83      103.40      2.13 o 
   1 -11  10       17.96       21.28      1.26 o 
   2 -11  10       21.83       22.00      1.78 o 
   3 -11  10        0.16        1.23      1.13 o 
   4 -11  10       68.24       80.18      2.64 o 
   5 -11  10       50.87       60.12      2.29 o 
   6 -11  10       12.76       12.13      1.62 o 
  -4 -10  10       23.90       22.69      1.24 o 
  -3 -10  10       13.01       10.73      1.01 o 
  -2 -10  10       28.06       31.72      1.43 o 
  -1 -10  10      495.87      506.78      6.51 o 
   0 -10  10        0.04        1.71      0.97 o 
   1 -10  10      216.29      213.06      6.15 o 
   2 -10  10       25.54       23.62      1.78 o 
   3 -10  10       85.34       80.59      2.56 o 
   4 -10  10      118.75      118.72      3.26 o 
   5 -10  10       82.83       84.94      2.80 o 
   6 -10  10       89.22       91.92      2.99 o 
   7 -10  10       41.81       39.80      2.59 o 
  -5  -9  10        3.59        3.45      0.62 o 
  -4  -9  10       18.18       16.33      1.13 o 
  -3  -9  10       17.91       18.21      1.08 o 
  -2  -9  10      166.69      167.50      3.52 o 
  -1  -9  10        3.74        4.24      0.49 o 
   0  -9  10       79.57       77.24      2.12 o 
   1  -9  10      331.28      321.27     10.07 o 
   2  -9  10        0.99        0.32      0.54 o 
   3  -9  10      575.35      551.16     12.62 o 
   4  -9  10      414.96      382.30     13.27 o 
   5  -9  10       26.83       26.81      1.47 o 
   6  -9  10       11.04       10.42      1.16 o 
   7  -9  10        0.20        0.80      0.66 o 
  -6  -8  10      202.79      214.21      4.44 o 
  -5  -8  10       37.43       36.20      1.47 o 
  -4  -8  10      162.65      172.14      3.71 o 
  -3  -8  10       65.02       64.21      2.10 o 
  -2  -8  10       29.10       25.61      0.95 o 
  -1  -8  10      295.72      284.86      4.15 o 
   0  -8  10     1170.00     1093.35     79.43 o 
   1  -8  10       10.37       13.44      0.70 o 
   2  -8  10       13.04       10.87      1.01 o 
   3  -8  10       40.62       40.13      1.70 o 
   4  -8  10       16.68       22.03      1.40 o 
   5  -8  10       52.03       52.41      2.59 o 
   6  -8  10       12.80       20.38      1.78 o 
   7  -8  10       92.19      104.51      4.04 o 
   8  -8  10      176.54      169.22      5.82 o 
  -7  -7  10      119.90      126.76      3.13 o 
  -6  -7  10       16.19       17.95      1.29 o 
  -5  -7  10       50.32       47.89      1.70 o 
  -4  -7  10      291.69      285.87      5.13 o 
  -3  -7  10       22.91       26.08      1.20 o 
  -2  -7  10      337.13      339.90      4.59 o 
  -1  -7  10       43.28       38.05      1.00 o 
   0  -7  10      379.61      376.27      7.24 o 
   1  -7  10       73.06       66.14      1.54 o 
   2  -7  10        3.92        5.34      0.72 o 
   3  -7  10      530.41      499.38      8.94 o 
   4  -7  10      143.24      134.24      3.42 o 
   5  -7  10      883.35      855.46     18.44 o 
   6  -7  10      756.50      757.91     16.82 o 
   7  -7  10      369.63      376.12      9.71 o 
   8  -7  10       38.27       41.53      2.06 o 
  -8  -6  10        7.38        5.01      0.97 o 
  -7  -6  10      315.53      315.31      5.76 o 
  -6  -6  10        0.09        0.37      0.39 o 
  -5  -6  10        5.01        4.93      0.66 o 
  -4  -6  10      457.49      442.43      7.25 o 
  -3  -6  10      404.98      372.63      6.16 o 
  -2  -6  10      419.77      390.27      5.02 o 
  -1  -6  10      331.41      333.21      4.39 o 
   0  -6  10     1665.37     1629.22     28.25 o 
   1  -6  10        2.48        3.53      0.45 o 
   2  -6  10     1278.16     1291.72     15.68 o 
   3  -6  10      529.19      523.59      9.25 o 
   4  -6  10       91.57       85.80      3.40 o 
   5  -6  10       29.96       22.94      1.32 o 
   6  -6  10       28.54       29.20      1.55 o 
   7  -6  10      188.20      179.45      7.20 o 
   8  -6  10      216.03      202.22      4.97 o 
  -8  -5  10       68.07       60.14      3.07 o 
  -7  -5  10      274.56      280.28      5.18 o 
  -6  -5  10        0.01       -0.12      0.39 o 
  -5  -5  10       61.65       69.65      1.98 o 
  -4  -5  10      164.37      182.48      3.59 o 
  -3  -5  10       63.42       59.05      1.70 o 
  -2  -5  10       77.04       68.85      1.75 o 
  -1  -5  10       15.57       19.60      0.70 o 
   0  -5  10      777.30      774.82     19.50 o 
   1  -5  10       17.99       19.52      1.44 o 
   2  -5  10      110.86      110.87      2.96 o 
   3  -5  10        3.46        5.65      0.68 o 
   4  -5  10       37.87       34.86      1.52 o 
   5  -5  10      118.14      111.12      3.03 o 
   6  -5  10        6.98        3.58      0.66 o 
   7  -5  10       63.95       65.49      2.99 o 
   8  -5  10      224.31      228.41      5.99 o 
   9  -5  10      438.44      469.63     14.56 o 
  -8  -4  10      178.01      181.59      3.96 o 
  -7  -4  10      145.12      145.15      3.25 o 
  -6  -4  10      123.21      107.30      2.62 o 
  -5  -4  10       65.16       74.52      2.05 o 
  -4  -4  10      125.96      102.79      3.15 o 
  -3  -4  10       20.15       17.74      0.76 o 
  -2  -4  10       74.46       66.10      1.54 o 
  -1  -4  10      609.44      580.51     24.10 o 
   0  -4  10       16.01       19.71      0.87 o 
   1  -4  10      878.27      849.17     17.23 o 
   2  -4  10      475.40      466.38      6.23 o 
   3  -4  10       49.37       50.18      1.26 o 
   4  -4  10       33.62       23.88      1.94 o 
   5  -4  10      151.79      146.89      4.69 o 
   6  -4  10        0.55        0.91      0.54 o 
   7  -4  10       22.07       22.51      1.40 o 
   8  -4  10       39.81       48.72      2.18 o 
   9  -4  10       33.62       34.46      3.07 o 
  -8  -3  10        0.70        0.89      0.57 o 
  -7  -3  10        0.25        0.55      0.49 o 
  -6  -3  10        2.02        3.84      0.57 o 
  -5  -3  10       26.73       21.74      1.01 o 
  -4  -3  10        0.02        1.95      0.46 o 
  -3  -3  10       35.40       41.37      1.14 o 
  -2  -3  10       52.13       58.16      1.16 o 
  -1  -3  10      349.77      332.46      5.94 o 
   0  -3  10       16.65       16.66      0.75 o 
   1  -3  10     1989.49     2031.63     76.20 o 
   2  -3  10     1091.93     1122.43     17.36 o 
   3  -3  10       18.53       20.48      0.78 o 
   4  -3  10       95.00       86.74      2.45 o 
   5  -3  10      554.43      544.83      9.60 o 
   6  -3  10       73.55       69.96      2.37 o 
   7  -3  10        0.73        0.91      0.54 o 
   8  -3  10       54.92       56.25      2.25 o 
  -9  -2  10      198.85      232.15      6.96 o 
  -8  -2  10       55.25       53.80      1.82 o 
  -7  -2  10       65.27       66.87      2.02 o 
  -6  -2  10      532.62      512.36      8.00 o 
  -5  -2  10      134.10      161.81      3.25 o 
  -4  -2  10      279.56      221.30      3.58 o 
  -3  -2  10       33.73       23.69      1.08 o 
  -2  -2  10      128.25      126.08      1.88 o 
  -1  -2  10      120.69      110.72      2.75 o 
   0  -2  10      141.94      132.39      2.33 o 
   1  -2  10        4.60        4.67      0.46 o 
   2  -2  10      309.62      308.11      4.59 o 
   3  -2  10        5.09        4.78      0.46 o 
   4  -2  10        0.09        0.52      0.26 o 
   5  -2  10       14.96       16.84      1.21 o 
   6  -2  10      125.99      124.57      4.45 o 
   7  -2  10      105.13      109.49      3.15 o 
   8  -2  10      105.27      111.14      4.21 o 
  -9  -1  10      155.07      160.80      5.34 o 
  -8  -1  10      224.55      230.69      6.63 o 
  -7  -1  10        0.04        0.63      0.42 o 
  -6  -1  10        0.02        0.62      0.39 o 
  -5  -1  10      162.52      153.73      2.69 o 
  -4  -1  10      722.14      663.68      8.53 o 
  -3  -1  10      146.35      162.31      2.77 o 
  -2  -1  10      598.69      572.56      6.16 o 
  -1  -1  10       10.78       11.38      0.76 o 
   0  -1  10     2019.00     1967.08     23.28 o 
   1  -1  10     1920.25     1867.67     24.56 o 
   2  -1  10      273.20      265.77      3.98 o 
   3  -1  10     1061.46     1030.19     12.70 o 
   4  -1  10      364.38      364.09      5.19 o 
   5  -1  10        4.87        5.00      1.21 o 
   6  -1  10      350.69      359.22      6.96 o 
   7  -1  10      207.04      219.66      4.94 o 
   8  -1  10      160.59      170.19      5.50 o 
  -7   0  10      111.54      121.49      3.72 o 
  -6   0  10      169.49      171.52      3.76 o 
  -5   0  10        2.99        5.33      0.66 o 
  -4   0  10      477.29      505.80      8.59 o 
  -3   0  10      733.05      681.33     11.15 o 
  -2   0  10     2702.23     2565.45     37.93 o 
  -1   0  10       57.64       56.16      1.82 o 
   0   0  10       80.77       79.34      1.68 o 
   1   0  10       49.94       43.07      1.18 o 
   2   0  10      995.63     1006.58     12.42 o 
   3   0  10     1295.00     1286.08     15.64 o 
   4   0  10       74.29       79.29      1.78 o 
   5   0  10        0.03        0.25      0.32 o 
   6   0  10       43.73       44.43      1.90 o 
   7   0  10       81.78       81.86      3.40 o 
  -6   1  10      186.12      179.43      4.61 o 
  -5   1  10      208.87      219.56      4.54 o 
  -4   1  10      277.09      291.58      7.04 o 
  -3   1  10       45.89       49.45      1.94 o 
  -2   1  10       27.36       31.77      2.02 o 
  -1   1  10      323.11      308.55      5.79 o 
   0   1  10       73.08       69.21      3.07 o 
   1   1  10       32.67       37.26      1.52 o 
   2   1  10     1025.87      980.23     25.07 o 
   3   1  10      151.65      146.82      3.38 o 
   4   1  10        0.05        0.35      0.73 o 
   5   1  10       44.61       38.80      1.55 o 
  -7   2  10       87.69       88.49      4.53 o 
  -6   2  10       15.81       14.04      1.08 o 
  -5   2  10       45.18       44.42      1.74 o 
  -4   2  10       47.20       48.05      1.74 o 
  -3   2  10       20.71       16.16      1.05 o 
  -2   2  10       11.59        8.96      0.89 o 
  -1   2  10      305.96      291.02      6.55 o 
   0   2  10      199.37      180.09      7.04 o 
   1   2  10        7.55        4.77      0.66 o 
   2   2  10      180.57      180.77      3.96 o 
   3   2  10        5.24        6.92      1.62 o 
   4   2  10      191.24      183.40      8.65 o 
   5   2  10      108.57      103.05      3.56 o 
  -8   3  10       48.07       51.93      3.56 o 
  -7   3  10        0.31        1.62      1.13 o 
  -6   3  10      139.96      156.24      3.68 o 
  -5   3  10      242.36      242.57      5.05 o 
  -4   3  10      152.27      160.72      3.76 o 
  -3   3  10      103.09      102.34      2.75 o 
  -2   3  10      231.56      224.08      5.34 o 
  -1   3  10      382.93      360.12      6.68 o 
   0   3  10       67.80       65.57      2.51 o 
   1   3  10        9.47        8.57      0.89 o 
   2   3  10        9.08        9.93      1.01 o 
   3   3  10      147.45      141.83      3.46 o 
   4   3  10        0.16       -0.25      0.49 o 
   5   3  10        0.29        0.97      0.65 o 
  -7   4  10        3.55        1.78      1.29 o 
  -6   4  10       12.92       13.43      2.10 o 
  -5   4  10      107.28      105.91      2.93 o 
  -4   4  10       24.03       18.66      1.20 o 
  -3   4  10       16.83       18.40      1.16 o 
  -2   4  10       10.22       14.87      1.21 o 
  -1   4  10       81.02       81.44      3.15 o 
   0   4  10       11.62        7.45      0.89 o 
   1   4  10       16.96       12.33      1.13 o 
   2   4  10        0.08        0.59      0.51 o 
   3   4  10       53.53       51.68      2.99 o 
   4   4  10       77.25       77.17      3.24 o 
   5   4  10       61.87       69.56      3.07 o 
  -5   5  10        9.01        9.76      1.08 o 
  -4   5  10       13.32        8.54      1.86 o 
  -3   5  10       44.18       43.63      1.82 o 
  -2   5  10        1.37        3.66      0.69 o 
  -1   5  10       16.75       14.10      1.24 o 
   0   5  10      191.32      178.93      4.24 o 
   1   5  10      182.63      181.38      5.26 o 
   2   5  10      130.78      118.91      3.30 o 
   3   5  10       30.84       26.05      1.94 o 
  -4   6  10       27.38       34.13      2.10 o 
  -3   6  10      154.86      166.26      4.15 o 
  -2   6  10       14.05       16.44      1.46 o 
  -1   6  10       55.90       63.26      2.33 o 
   0   6  10       57.17       60.49      2.29 o 
   1   6  10        0.29        0.68      0.54 o 
   0 -12  11       16.28       17.77      1.31 o 
   1 -12  11       68.40       70.71      2.28 o 
   2 -12  11       34.25       38.02      2.43 o 
   3 -12  11        7.96        7.28      1.29 o 
  -2 -11  11        0.51        0.86      0.81 o 
  -1 -11  11        6.57        5.97      0.65 o 
   0 -11  11       48.85       47.74      1.45 o 
   1 -11  11        3.08        4.75      0.97 o 
   2 -11  11      280.38      282.46      7.77 o 
   3 -11  11       17.02       17.12      1.32 o 
   4 -11  11        6.75        5.99      1.13 o 
   5 -11  11       13.52       15.53      1.78 o 
  -4 -10  11       18.38       22.49      1.94 o 
  -3 -10  11        5.90        5.72      0.78 o 
  -2 -10  11       13.92       14.19      1.01 o 
  -1 -10  11       70.89       70.11      1.73 o 
   0 -10  11      106.04      104.61      2.10 o 
   1 -10  11     1048.59     1084.86     22.97 o 
   2 -10  11        4.32        4.53      0.78 o 
   3 -10  11        0.23       -0.27      0.51 o 
   4 -10  11       68.05       65.52      3.07 o 
   5 -10  11       54.10       57.11      2.91 o 
   6 -10  11       50.11       55.16      2.91 o 
  -5  -9  11       50.84       52.41      2.91 o 
  -4  -9  11       65.09       69.83      2.51 o 
  -3  -9  11      361.25      382.54      7.68 o 
  -2  -9  11       57.13       62.96      1.98 o 
  -1  -9  11       72.38       76.47      1.79 o 
   0  -9  11       71.62       67.62      2.29 o 
   1  -9  11        0.56        2.18      0.59 o 
   2  -9  11       81.01       75.77      4.21 o 
   3  -9  11        3.89        2.63      0.66 o 
   4  -9  11       91.38       80.85      2.72 o 
   5  -9  11       42.38       37.21      2.26 o 
   6  -9  11      174.16      194.78      6.15 o 
  -5  -8  11       41.02       46.38      1.75 o 
  -4  -8  11        1.16        1.13      0.46 o 
  -3  -8  11       22.21       23.77      1.20 o 
  -2  -8  11       23.85       26.25      1.02 o 
  -1  -8  11       37.08       33.02      1.11 o 
   0  -8  11      166.41      150.01      4.45 o 
   1  -8  11       85.83       80.80      2.61 o 
   2  -8  11      155.24      160.51      3.96 o 
   3  -8  11      581.94      592.55     10.49 o 
   4  -8  11      101.87       95.44      2.92 o 
   5  -8  11       72.21       64.76      2.41 o 
   6  -8  11      140.11      141.47      3.93 o 
   7  -8  11        8.98       10.26      1.29 o 
  -6  -7  11       91.41       95.91      2.67 o 
  -5  -7  11        7.43        9.27      0.89 o 
  -4  -7  11      387.28      389.07      6.67 o 
  -3  -7  11      277.82      273.15      5.02 o 
  -2  -7  11       19.07       21.35      0.90 o 
  -1  -7  11       97.26       95.63      1.99 o 
   0  -7  11      232.36      217.74      9.46 o 
   1  -7  11       91.22       87.46      1.86 o 
   2  -7  11      679.29      659.60      8.62 o 
   3  -7  11       95.78       98.43      2.80 o 
   4  -7  11        3.54        4.07      0.78 o 
   5  -7  11        2.92        5.18      1.46 o 
   6  -7  11        1.68        1.16      0.69 o 
   7  -7  11        0.17        0.16      0.56 o 
  -7  -6  11      201.27      193.07      4.10 o 
  -6  -6  11       10.00       14.33      1.54 o 
  -5  -6  11      411.18      407.84      6.90 o 
  -4  -6  11      352.67      344.87      5.99 o 
  -3  -6  11      175.32      159.81      3.36 o 
  -2  -6  11       64.16       74.79      1.74 o 
  -1  -6  11       41.02       36.10      0.99 o 
   0  -6  11      225.41      204.12      3.33 o 
   1  -6  11       51.30       56.21      2.23 o 
   2  -6  11        8.43        9.22      0.66 o 
   3  -6  11      432.78      401.43      7.46 o 
   4  -6  11        0.68        1.81      0.54 o 
   5  -6  11      170.78      159.65      3.96 o 
   6  -6  11       77.51       92.53      2.92 o 
   7  -6  11        2.63        3.43      0.81 o 
   8  -6  11       54.87       51.45      2.29 o 
  -8  -5  11       84.05       82.50      3.24 o 
  -7  -5  11      156.88      148.63      3.41 o 
  -6  -5  11        6.65        7.98      0.85 o 
  -5  -5  11        5.64        6.01      0.74 o 
  -4  -5  11       45.89       40.63      1.47 o 
  -3  -5  11        5.44        3.78      0.54 o 
  -2  -5  11        2.71        0.65      0.30 o 
  -1  -5  11       47.17       56.91      1.25 o 
   0  -5  11      190.21      198.81      3.22 o 
   1  -5  11      234.38      192.39      3.16 o 
   2  -5  11     1122.83     1061.75     14.90 o 
   3  -5  11       57.00       51.46      1.36 o 
   4  -5  11        0.48        1.52      0.54 o 
   5  -5  11      225.92      227.09      8.33 o 
   6  -5  11      199.31      211.59      4.94 o 
   7  -5  11      229.73      220.66      7.68 o 
   8  -5  11       82.86       86.87      3.03 o 
  -8  -4  11       33.24       36.65      2.10 o 
  -7  -4  11        3.92        4.81      0.66 o 
  -6  -4  11       77.51       77.26      2.16 o 
  -5  -4  11       81.16       82.65      2.21 o 
  -4  -4  11        9.19        4.79      0.62 o 
  -3  -4  11       15.10        8.00      0.64 o 
  -2  -4  11      714.69      677.13      7.28 o 
  -1  -4  11      233.71      213.73      3.46 o 
   0  -4  11      229.72      207.95      3.35 o 
   1  -4  11       21.32       14.55      0.76 o 
   2  -4  11      633.72      654.83      8.49 o 
   3  -4  11        6.38        9.01      1.00 o 
   4  -4  11        7.81        6.93      1.05 o 
   5  -4  11       15.83       12.86      1.16 o 
   6  -4  11        6.24       10.93      1.08 o 
   7  -4  11        2.11        2.10      0.66 o 
   8  -4  11       30.07       30.91      1.79 o 
  -8  -3  11      180.21      193.30      4.03 o 
  -7  -3  11        2.77        1.29      0.51 o 
  -6  -3  11      255.28      240.89      4.56 o 
  -5  -3  11      112.00      117.37      2.74 o 
  -4  -3  11        1.88        1.92      0.49 o 
  -3  -3  11       33.94       35.61      1.45 o 
  -2  -3  11       28.73       35.38      0.94 o 
  -1  -3  11      150.14      150.23      2.66 o 
   0  -3  11      141.97      136.49      2.48 o 
   1  -3  11      709.60      717.18      9.21 o 
   2  -3  11        6.80        6.57      0.56 o 
   3  -3  11      440.56      429.35      5.94 o 
   4  -3  11      175.49      177.10      4.00 o 
   5  -3  11      163.29      157.99      3.81 o 
   6  -3  11       15.82       16.30      1.29 o 
   7  -3  11      366.34      375.59      7.46 o 
   8  -3  11       94.74      110.24      3.30 o 
  -8  -2  11       46.16       41.07      1.59 o 
  -7  -2  11       27.02       29.87      1.31 o 
  -6  -2  11        3.71        5.41      0.62 o 
  -5  -2  11        7.07        8.89      0.97 o 
  -4  -2  11       36.57       30.00      1.06 o 
  -3  -2  11        6.88        3.49      0.45 o 
  -2  -2  11       45.08       32.40      0.89 o 
  -1  -2  11      168.84      161.60      2.29 o 
   0  -2  11      641.05      633.15      8.23 o 
   1  -2  11      606.11      616.69      8.09 o 
   2  -2  11      146.54      153.24      2.69 o 
   3  -2  11     1006.85      985.93     12.34 o 
   4  -2  11      253.87      232.32      3.70 o 
   5  -2  11        1.35        1.19      0.51 o 
   6  -2  11      140.84      143.95      3.69 o 
   7  -2  11       56.57       59.49      2.29 o 
  -7  -1  11      137.68      145.27      4.37 o 
  -6  -1  11      251.60      256.90      6.47 o 
  -5  -1  11        0.88        0.82      0.35 o 
  -4  -1  11      304.73      313.31      6.39 o 
  -3  -1  11       55.73       70.55      1.67 o 
  -2  -1  11       44.73       33.64      0.89 o 
  -1  -1  11       88.26       98.50      1.66 o 
   0  -1  11      577.37      580.63      7.60 o 
   1  -1  11        0.07        0.31      0.32 o 
   2  -1  11      140.17      145.50      2.59 o 
   3  -1  11        3.65        2.86      0.43 o 
   4  -1  11       64.11       67.15      1.67 o 
   5  -1  11        9.79        9.47      1.86 o 
   6  -1  11      200.84      201.24      4.59 o 
   7  -1  11       36.74       39.07      1.90 o 
   8  -1  11       35.18       39.47      2.59 o 
  -7   0  11      418.50      447.79     10.03 o 
  -6   0  11      145.33      139.86      3.38 o 
  -5   0  11       49.93       52.16      1.82 o 
  -4   0  11      105.20       90.85      2.48 o 
  -3   0  11       91.37       78.50      3.48 o 
  -2   0  11        1.87        0.83      0.42 o 
  -1   0  11       11.58        9.06      0.93 o 
   0   0  11      927.89      905.84     14.46 o 
   1   0  11      482.22      478.60      8.74 o 
   2   0  11      129.12      124.04      4.04 o 
   3   0  11      219.55      214.87      4.54 o 
   4   0  11      492.89      491.75      8.62 o 
   5   0  11      643.71      654.21     18.12 o 
   6   0  11      196.81      201.25      7.44 o 
  -6   1  11       17.06       23.09      1.32 o 
  -5   1  11       49.84       54.69      1.97 o 
  -4   1  11      183.28      185.13      4.12 o 
  -3   1  11       22.71       22.01      1.46 o 
  -2   1  11        9.23        5.09      0.69 o 
  -1   1  11      465.58      450.52      8.00 o 
   0   1  11      108.86      104.12      2.75 o 
   1   1  11      101.99       97.45      4.13 o 
   2   1  11      739.91      729.86     12.01 o 
   3   1  11     1006.96     1013.56     16.16 o 
   4   1  11       94.86       96.44      2.72 o 
   5   1  11        3.37        3.08      0.69 o 
  -7   2  11      339.44      375.32     11.97 o 
  -6   2  11       62.57       62.40      2.12 o 
  -5   2  11      389.00      387.69      7.22 o 
  -4   2  11      238.43      226.84      4.78 o 
  -3   2  11        0.86        1.68      0.54 o 
  -2   2  11        0.73        1.36      0.54 o 
  -1   2  11        1.19        2.45      0.89 o 
   0   2  11      193.84      183.66      6.15 o 
   1   2  11       18.32       17.91      1.16 o 
   2   2  11      183.76      161.85      3.85 o 
   3   2  11        6.73        6.33      0.81 o 
   4   2  11       14.45       14.37      1.62 o 
   5   2  11      228.04      222.44      6.15 o 
  -7   3  11       21.40       18.28      2.43 o 
  -6   3  11        0.75        0.94      0.56 o 
  -5   3  11       79.03       90.96      2.75 o 
  -4   3  11      147.89      151.18      3.68 o 
  -3   3  11        0.16        0.67      0.42 o 
  -2   3  11        7.59        8.33      0.93 o 
  -1   3  11        5.71        6.08      0.81 o 
   0   3  11       82.69       83.65      2.56 o 
   1   3  11      323.55      313.36      6.26 o 
   2   3  11      158.16      154.40      3.81 o 
   3   3  11        5.81        6.24      0.89 o 
   4   3  11      224.89      215.38      5.50 o 
   5   3  11      191.33      201.25      5.82 o 
  -5   4  11        5.24        5.95      0.83 o 
  -4   4  11        0.53        1.32      1.21 o 
  -3   4  11       80.89       82.12      3.96 o 
  -2   4  11        8.99       11.18      1.13 o 
  -1   4  11        4.70        4.97      0.81 o 
   0   4  11        7.76       10.64      1.08 o 
   1   4  11      364.31      367.40     15.04 o 
   2   4  11       28.81       31.35      1.63 o 
   3   4  11        6.40        3.84      0.81 o 
   4   4  11      140.21      146.89      4.85 o 
  -5   5  11       91.71      102.08      3.72 o 
  -4   5  11        1.92        1.62      0.81 o 
  -3   5  11       60.52       63.64      2.36 o 
  -2   5  11      138.48      136.13      4.29 o 
  -1   5  11        9.56       15.58      1.32 o 
   0   5  11       14.07       14.27      1.28 o 
   1   5  11        3.40        3.77      0.78 o 
   2   5  11       18.95       15.53      2.26 o 
  -1 -11  12      136.04      149.35      5.00 o 
   0 -11  12       28.93       29.79      1.16 o 
   1 -11  12      230.93      225.37      5.58 o 
   2 -11  12      126.31      140.10      5.01 o 
   3 -11  12        7.54        6.76      0.96 o 
   4 -11  12       16.46       23.94      2.75 o 
  -3 -10  12       14.73       17.26      1.16 o 
  -2 -10  12       23.18       23.08      1.28 o 
  -1 -10  12       46.80       49.57      2.27 o 
   0 -10  12        2.14        1.69      0.47 o 
   1 -10  12      159.47      161.94      5.34 o 
   2 -10  12       39.58       34.91      1.75 o 
   3 -10  12      234.60      251.38      6.15 o 
   4 -10  12      146.13      151.41      4.13 o 
   5 -10  12        1.37        1.27      0.69 o 
  -4  -9  12       19.15       18.69      1.28 o 
  -3  -9  12       57.78       55.60      1.98 o 
  -2  -9  12        0.30       -0.08      0.73 o 
  -1  -9  12      509.79      506.11      6.57 o 
   0  -9  12      376.01      378.43      5.18 o 
   1  -9  12      218.66      208.45      3.54 o 
   2  -9  12      136.15      128.37      3.50 o 
   3  -9  12      143.15      145.50      4.29 o 
   4  -9  12       44.45       46.75      2.06 o 
   5  -9  12       36.98       42.40      2.06 o 
   6  -9  12       10.99       14.48      1.40 o 
  -5  -8  12       68.84       72.05      2.59 o 
  -4  -8  12      229.12      242.55      4.84 o 
  -3  -8  12      262.76      255.75      4.90 o 
  -2  -8  12        2.98        3.15      0.49 o 
  -1  -8  12      142.05      143.29      2.57 o 
   0  -8  12       36.00       33.69      1.44 o 
   1  -8  12      113.50      105.91      4.17 o 
   2  -8  12      320.67      305.58      6.30 o 
   3  -8  12      117.81      111.44      4.45 o 
   4  -8  12       52.53       44.59      1.94 o 
   5  -8  12      194.74      182.63      4.55 o 
   6  -8  12      180.70      197.80      5.01 o 
  -6  -7  12        8.98       14.21      1.13 o 
  -5  -7  12      263.16      270.49      5.34 o 
  -4  -7  12      109.75      104.54      2.72 o 
  -3  -7  12       55.77       49.53      2.67 o 
  -2  -7  12      124.36      109.74      2.19 o 
  -1  -7  12       53.77       49.80      1.35 o 
   0  -7  12       79.44       68.14      1.68 o 
   1  -7  12       10.46       12.13      0.71 o 
   2  -7  12       92.84       90.48      2.45 o 
   3  -7  12      141.24      142.42      3.69 o 
   4  -7  12        3.49        3.72      0.97 o 
   5  -7  12      222.53      226.72      5.17 o 
   6  -7  12      216.15      217.13     10.19 o 
   7  -7  12        9.41       10.22      1.38 o 
  -6  -6  12       20.80       20.52      1.20 o 
  -5  -6  12      154.53      150.65      3.41 o 
  -4  -6  12      529.04      501.19      8.16 o 
  -3  -6  12       54.24       52.17      1.75 o 
  -2  -6  12       31.37       41.17      1.47 o 
  -1  -6  12      427.60      431.41      5.08 o 
   0  -6  12       17.80       17.17      0.85 o 
   1  -6  12      225.01      217.21      3.56 o 
   2  -6  12      311.30      298.12      4.51 o 
   3  -6  12       56.28       60.20      2.18 o 
   4  -6  12      124.71      114.45      3.19 o 
   5  -6  12        0.25        1.26      0.62 o 
   6  -6  12       11.11       10.03      1.16 o 
   7  -6  12       48.94       49.29      2.91 o 
  -7  -5  12       25.40       20.61      1.24 o 
  -6  -5  12       48.78       53.74      1.86 o 
  -5  -5  12      377.67      360.17      6.28 o 
  -4  -5  12       95.81      103.79      2.56 o 
  -3  -5  12        7.30        8.41      1.46 o 
  -2  -5  12      490.38      476.92      5.51 o 
  -1  -5  12      589.41      572.96      6.41 o 
   0  -5  12       19.37       15.93      1.47 o 
   1  -5  12       83.95       83.55      1.86 o 
   2  -5  12        2.50        3.04      0.45 o 
   3  -5  12       17.68       17.67      1.16 o 
   4  -5  12        7.23        6.57      0.89 o 
   5  -5  12       72.73       70.61      3.24 o 
   6  -5  12       36.32       36.22      1.79 o 
   7  -5  12       26.04       24.78      1.55 o 
  -7  -4  12        0.86        0.58      0.51 o 
  -6  -4  12       80.24       80.91      2.33 o 
  -5  -4  12      103.99       98.80      2.67 o 
  -4  -4  12        9.62       11.03      0.89 o 
  -3  -4  12        5.99        5.18      0.59 o 
  -2  -4  12       64.99       64.57      1.42 o 
  -1  -4  12       37.62       45.04      1.31 o 
   0  -4  12        1.53        1.72      0.36 o 
   1  -4  12      178.24      178.73      3.08 o 
   2  -4  12      234.92      231.12      3.69 o 
   3  -4  12        0.06        0.24      0.78 o 
   4  -4  12      104.76      107.33      3.07 o 
   5  -4  12       77.81       84.81      2.68 o 
   6  -4  12       48.68       46.16      2.02 o 
   7  -4  12      381.90      375.37      7.58 o 
   8  -4  12       74.09       77.00      4.53 o 
  -8  -3  12        3.93        2.58      0.62 o 
  -7  -3  12       26.24       26.95      1.31 o 
  -6  -3  12       16.70       15.90      1.01 o 
  -5  -3  12       24.17       24.28      1.20 o 
  -4  -3  12        6.93        4.47      0.54 o 
  -3  -3  12       70.03       80.27      1.86 o 
  -2  -3  12      207.22      208.66      2.87 o 
  -1  -3  12        0.02        0.35      0.26 o 
   0  -3  12      288.67      270.02      4.62 o 
   1  -3  12      528.67      538.15      7.24 o 
   2  -3  12        3.19        3.24      0.46 o 
   3  -3  12       43.13       38.93      1.23 o 
   4  -3  12      123.75      123.89      3.32 o 
   5  -3  12        0.89        0.58      0.81 o 
   6  -3  12       16.14       14.38      1.28 o 
   7  -3  12       49.52       51.01      2.21 o 
   8  -3  12        1.06        1.46      1.29 o 
  -8  -2  12       98.58      103.70      3.72 o 
  -7  -2  12        7.31        8.67      1.21 o 
  -6  -2  12      315.07      322.13      5.90 o 
  -5  -2  12        9.20        6.45      0.74 o 
  -4  -2  12      108.92      104.94      2.19 o 
  -3  -2  12       69.90       69.04      1.67 o 
  -2  -2  12       45.87       37.86      1.00 o 
  -1  -2  12        0.32        0.26      0.26 o 
   0  -2  12      970.72      986.26     12.34 o 
   1  -2  12      122.22      116.92      2.29 o 
   2  -2  12        0.17        1.06      0.36 o 
   3  -2  12      327.66      320.21      6.05 o 
   4  -2  12       41.80       42.06      1.70 o 
   5  -2  12       41.37       37.06      1.67 o 
   6  -2  12      168.68      164.61      4.37 o 
   7  -2  12      236.48      240.94      5.44 o 
  -7  -1  12       14.01       11.16      1.29 o 
  -6  -1  12       35.03       32.68      1.94 o 
  -5  -1  12        4.90        6.25      1.78 o 
  -4  -1  12       28.99       26.37      1.32 o 
  -3  -1  12       37.51       40.96      1.59 o 
  -2  -1  12       14.35       18.59      1.08 o 
  -1  -1  12      116.28      113.71      3.24 o 
   0  -1  12      998.01      945.97     15.12 o 
   1  -1  12       60.96       62.33      2.09 o 
   2  -1  12        5.95        6.37      0.81 o 
   3  -1  12      405.44      392.71     10.27 o 
   4  -1  12        1.91        1.90      0.56 o 
   5  -1  12      310.89      324.36     10.52 o 
   6  -1  12       73.71       83.96      4.53 o 
   7  -1  12       36.92       40.61      3.24 o 
  -7   0  12       35.90       31.22      1.94 o 
  -6   0  12      166.67      177.77      4.12 o 
  -5   0  12      136.12      150.46      4.13 o 
  -4   0  12      396.02      385.29      7.11 o 
  -3   0  12       72.89       76.59      2.33 o 
  -2   0  12       18.20       20.99      1.20 o 
  -1   0  12        0.27        0.45      0.51 o 
   0   0  12       19.79       18.08      1.29 o 
   1   0  12      287.71      281.73      5.59 o 
   2   0  12      457.07      424.22      8.41 o 
   3   0  12        4.23        3.87      0.69 o 
   4   0  12      214.76      218.15      4.69 o 
   5   0  12        5.59        5.50      1.46 o 
   6   0  12        0.02        0.32      0.97 o 
  -6   1  12        1.88        2.26      0.69 o 
  -5   1  12      287.95      286.56      5.82 o 
  -4   1  12      201.31      203.48      4.54 o 
  -3   1  12       17.09       17.95      1.16 o 
  -2   1  12       10.47        8.79      0.93 o 
  -1   1  12       32.14       27.01      1.40 o 
   0   1  12        2.66        2.85      0.73 o 
   1   1  12      127.81      119.64      3.72 o 
   2   1  12      122.07      117.26      3.56 o 
   3   1  12      223.79      223.40      6.96 o 
   4   1  12       61.54       61.69      2.21 o 
   5   1  12      120.86      124.89      5.66 o 
  -7   2  12        0.16        1.62      1.29 o 
  -6   2  12        0.30        0.93      0.73 o 
  -5   2  12        9.74       11.82      1.21 o 
  -4   2  12       59.49       61.99      2.21 o 
  -3   2  12        0.06        0.05      0.43 o 
  -2   2  12       56.74       61.78      2.21 o 
  -1   2  12       24.02       23.25      1.32 o 
   0   2  12        7.83        6.27      0.89 o 
   1   2  12       72.67       78.28      2.48 o 
   2   2  12      316.46      305.53      6.14 o 
   3   2  12        0.58        0.16      0.97 o 
   4   2  12        6.48        7.07      0.93 o 
   5   2  12      289.22      276.31      7.28 o 
  -6   3  12       85.28       85.42      3.40 o 
  -5   3  12      182.30      189.63      4.46 o 
  -4   3  12        1.19        1.74      0.69 o 
  -3   3  12       27.64       26.58      1.47 o 
  -2   3  12      130.33      139.05      3.65 o 
  -1   3  12       25.83       30.08      1.55 o 
   0   3  12       21.20       17.59      1.20 o 
   1   3  12       34.48       32.78      1.67 o 
   2   3  12       94.62       97.20      2.95 o 
   3   3  12       20.04       17.06      1.44 o 
   4   3  12       22.51       19.25      1.78 o 
  -5   4  12       76.09       86.55      3.40 o 
  -4   4  12       25.30       34.13      2.10 o 
  -3   4  12      162.23      170.76      5.66 o 
  -2   4  12       50.18       47.80      2.06 o 
  -1   4  12        0.97        1.10      0.54 o 
   0   4  12        8.95        8.61      1.05 o 
   1   4  12       66.34       67.37      2.45 o 
   2   4  12       10.70       12.46      1.94 o 
   3   4  12       92.18       98.52      5.01 o 
  -1 -11  13       19.53       24.59      1.78 o 
   3 -11  13      104.52       97.87      5.01 o 
  -2 -10  13        0.36        0.97      0.65 o 
  -1 -10  13      102.28      107.41      2.31 o 
   0 -10  13      444.41      459.65      7.46 o 
   2 -10  13       42.14       46.55      2.14 o 
   3 -10  13       27.37       25.55      2.02 o 
   4 -10  13       94.79      108.55      5.50 o 
  -3  -9  13      150.30      159.36      4.77 o 
  -2  -9  13        1.13        2.58      0.62 o 
  -1  -9  13        0.13        0.94      0.40 o 
   0  -9  13        6.68       10.26      0.93 o 
   1  -9  13       19.01       16.71      1.31 o 
   2  -9  13       31.93       34.46      2.18 o 
   3  -9  13       49.60       51.57      2.18 o 
   4  -9  13        0.27        0.15      0.65 o 
   5  -9  13      362.14      386.89      8.82 o 
  -4  -8  13       25.38       21.85      1.24 o 
  -3  -8  13       53.13       50.52      2.83 o 
  -2  -8  13       39.04       40.44      1.64 o 
  -1  -8  13      111.43      104.72      2.17 o 
   0  -8  13      214.19      206.92      3.97 o 
   1  -8  13       98.74      107.63      2.64 o 
   2  -8  13      284.20      291.29      6.14 o 
   3  -8  13       27.88       31.93      2.83 o 
   4  -8  13        0.73        3.48      0.89 o 
   5  -8  13      546.88      553.90     13.10 o 
  -5  -7  13       90.15       93.04      5.26 o 
  -4  -7  13      411.67      437.14      7.48 o 
  -3  -7  13       13.65       15.42      1.05 o 
  -2  -7  13      399.71      388.55      5.36 o 
  -1  -7  13      463.53      440.00      5.80 o 
   0  -7  13      100.58       94.48      2.12 o 
   1  -7  13      105.82      103.99      3.59 o 
   2  -7  13      249.36      248.97      5.40 o 
   3  -7  13       20.56       19.28      1.28 o 
   4  -7  13       33.61       27.66      1.55 o 
   5  -7  13       30.40       30.03      1.67 o 
   6  -7  13        5.92        3.86      0.93 o 
  -6  -6  13       28.51       34.49      1.59 o 
  -5  -6  13      379.31      381.97      6.72 o 
  -4  -6  13      290.78      284.19      5.30 o 
  -3  -6  13       91.85       84.39      2.33 o 
  -2  -6  13       60.85       45.88      1.35 o 
  -1  -6  13       43.29       51.82      1.82 o 
   0  -6  13      150.23      131.94      2.61 o 
   1  -6  13       30.86       23.92      1.01 o 
   2  -6  13       12.54        9.96      0.73 o 
   3  -6  13        0.08        0.68      0.54 o 
   4  -6  13        1.10        1.97      0.66 o 
   5  -6  13      149.06      155.85      6.47 o 
   6  -6  13       12.71       12.86      2.35 o 
  -6  -5  13       26.26       31.92      1.47 o 
  -5  -5  13       14.50       12.65      1.46 o 
  -4  -5  13        0.55        0.99      0.89 o 
  -3  -5  13       24.13       21.27      1.13 o 
  -2  -5  13       28.15       32.98      1.01 o 
  -1  -5  13        1.00        0.87      0.31 o 
   0  -5  13      493.34      459.30      6.52 o 
   1  -5  13      743.92      690.54      9.09 o 
   2  -5  13      986.60      943.69     11.95 o 
   3  -5  13        8.31        5.34      0.78 o 
   4  -5  13       34.25       38.79      1.79 o 
   5  -5  13       10.99       16.57      1.32 o 
   6  -5  13        2.03        1.71      0.66 o 
  -7  -4  13        0.79        0.11      0.51 o 
  -6  -4  13      134.32      154.73      3.59 o 
  -5  -4  13      337.86      328.22      5.94 o 
  -4  -4  13       12.24        9.83      0.85 o 
  -3  -4  13      138.45      152.65      4.78 o 
  -2  -4  13      422.34      420.08      5.05 o 
  -1  -4  13      115.51      104.52      1.87 o 
   0  -4  13       94.71       97.08      3.27 o 
   1  -4  13      844.23      867.66     11.14 o 
   2  -4  13      177.60      162.25      2.95 o 
   3  -4  13      147.00      142.60      4.22 o 
   4  -4  13       89.12       83.22      2.68 o 
   5  -4  13        0.68        0.13      0.49 o 
   6  -4  13        9.89       10.90      1.54 o 
   7  -4  13       75.55       81.46      2.95 o 
  -7  -3  13       30.84       37.70      2.83 o 
  -6  -3  13       43.52       44.06      2.18 o 
  -5  -3  13       24.81       20.56      1.14 o 
  -4  -3  13       75.33       75.98      2.16 o 
  -3  -3  13      192.44      191.75      3.50 o 
  -2  -3  13       72.12       69.13      1.96 o 
  -1  -3  13       94.26       91.17      2.29 o 
   0  -3  13       19.34       20.89      1.03 o 
   1  -3  13        2.07        2.97      1.62 o 
   2  -3  13        4.71        3.12      0.52 o 
   3  -3  13      176.38      165.09      3.03 o 
   4  -3  13      245.24      236.86      5.17 o 
   5  -3  13        1.28        2.36      0.69 o 
   6  -3  13       40.33       41.60      1.94 o 
   7  -3  13      128.99      140.63      3.93 o 
  -7  -2  13        2.87        3.24      0.81 o 
  -6  -2  13        0.36        1.62      0.65 o 
  -5  -2  13       82.03       86.55      3.24 o 
  -4  -2  13       37.16       40.21      1.67 o 
  -3  -2  13      146.54      146.77      3.58 o 
  -2  -2  13        2.97        2.73      0.56 o 
  -1  -2  13      302.92      300.00      7.44 o 
   0  -2  13       86.11       91.55      2.04 o 
   1  -2  13       18.16       18.39      0.91 o 
   2  -2  13      864.15      868.89     11.14 o 
   3  -2  13      175.62      175.71      3.16 o 
   4  -2  13        3.12        2.97      0.69 o 
   5  -2  13       18.12       17.46      3.07 o 
   6  -2  13        2.30        3.83      0.81 o 
  -7  -1  13      147.09      150.45      4.69 o 
  -6  -1  13      145.39      157.57      4.85 o 
  -5  -1  13       38.67       45.51      1.82 o 
  -4  -1  13      361.71      335.57      6.45 o 
  -3  -1  13      128.37      120.77      3.14 o 
  -2  -1  13       42.57       44.62      2.35 o 
  -1  -1  13       49.37       48.52      3.15 o 
   0  -1  13      149.64      144.33      3.53 o 
   1  -1  13       50.46       52.04      1.97 o 
   2  -1  13       16.76       16.48      1.46 o 
   3  -1  13       41.82       38.99      1.74 o 
   4  -1  13       97.69       98.50      2.78 o 
   5  -1  13       46.55       47.56      3.40 o 
   6  -1  13       30.94       29.77      2.75 o 
  -7   0  13       12.38        8.25      1.29 o 
  -6   0  13        4.42        7.93      1.13 o 
  -5   0  13      101.15      110.45      3.11 o 
  -4   0  13       10.74       11.45      1.13 o 
  -3   0  13        0.04       -0.05      0.43 o 
  -2   0  13        4.80        5.50      0.81 o 
  -1   0  13       94.96       94.30      2.75 o 
   0   0  13        8.80        8.30      0.93 o 
   1   0  13       27.46       27.69      1.47 o 
   2   0  13        5.63        4.85      0.78 o 
   3   0  13        0.90        0.85      0.73 o 
   4   0  13      202.52      201.15      4.58 o 
   5   0  13      261.61      267.25      9.38 o 
   6   0  13      183.11      171.00      7.12 o 
  -6   1  13        3.55        3.88      0.83 o 
  -5   1  13      257.71      280.64      5.82 o 
  -4   1  13      142.22      154.22      3.88 o 
  -3   1  13       23.54       20.40      1.32 o 
  -2   1  13       87.38       80.88      4.45 o 
  -1   1  13      217.26      221.00      4.89 o 
   0   1  13        0.38        0.68      0.54 o 
   1   1  13       53.04       59.08      2.18 o 
   2   1  13      232.21      237.92      5.17 o 
   3   1  13        0.62        1.60      0.66 o 
   4   1  13       34.01       31.69      1.94 o 
   5   1  13       61.34       57.43      3.72 o 
  -6   2  13       13.50        8.90      1.29 o 
  -5   2  13       31.93       22.98      1.47 o 
  -4   2  13        1.68        0.52      0.45 o 
  -3   2  13       12.36       14.99      1.21 o 
  -2   2  13      314.97      329.82     15.04 o 
  -1   2  13       19.81       24.22      1.44 o 
   0   2  13        2.27        2.76      0.69 o 
   1   2  13        8.42        9.48      1.08 o 
   2   2  13       43.39       41.33      1.94 o 
   3   2  13        5.58        4.11      0.78 o 
   4   2  13        0.19       -0.13      0.56 o 
  -4   3  13       67.88       77.65      3.24 o 
  -3   3  13       12.62       14.51      1.32 o 
  -2   3  13        0.63        0.56      0.57 o 
  -1   3  13        0.72        0.43      0.43 o 
   0   3  13        2.66        2.31      0.74 o 
   1   3  13      138.66      141.65      3.85 o 
   2   3  13       50.14       47.40      3.40 o 
  -1 -10  14       71.21       80.24      3.24 o 
   0 -10  14        0.24        0.81      0.65 o 
   2 -10  14       90.71       89.14      4.69 o 
   3 -10  14      194.91      215.97      8.41 o 
  -2  -9  14       77.25       82.17      2.49 o 
  -1  -9  14      173.52      177.08      3.16 o 
   0  -9  14       34.52       36.64      1.26 o 
   1  -9  14       37.32       46.61      2.10 o 
   2  -9  14       35.30       28.31      1.63 o 
   3  -9  14        2.93        1.64      1.29 o 
   4  -9  14        0.11        0.32      1.13 o 
  -3  -8  14       51.30       51.27      2.75 o 
  -2  -8  14       98.33       98.38      2.19 o 
  -1  -8  14       54.86       57.45      1.58 o 
   0  -8  14        2.31        2.53      0.49 o 
   1  -8  14       95.57       95.60      2.17 o 
   2  -8  14        0.23        0.96      0.65 o 
   3  -8  14       24.65       30.48      1.67 o 
   4  -8  14       54.04       59.26      2.41 o 
  -4  -7  14       44.71       42.34      1.70 o 
  -3  -7  14       12.65       13.56      1.08 o 
  -2  -7  14       62.73       57.43      1.61 o 
  -1  -7  14        8.90       10.09      0.77 o 
   0  -7  14       40.57       41.63      1.74 o 
   1  -7  14       15.49       12.37      0.90 o 
   2  -7  14      237.80      248.32      5.56 o 
   3  -7  14       41.27       43.24      2.02 o 
   4  -7  14       37.11       33.15      1.79 o 
   5  -7  14      322.49      322.89      8.90 o 
  -5  -6  14      130.74      149.11      3.52 o 
  -4  -6  14       80.71       76.71      2.59 o 
  -3  -6  14      192.83      223.45      4.56 o 
  -2  -6  14      463.01      476.60      6.27 o 
  -1  -6  14      133.78      134.24      2.53 o 
   0  -6  14        6.66        7.35      0.70 o 
   1  -6  14      220.49      224.76      5.62 o 
   2  -6  14      425.50      449.85      6.47 o 
   3  -6  14       12.14        8.24      1.05 o 
   4  -6  14      127.48      126.49      3.58 o 
   5  -6  14       30.23       28.70      1.67 o 
  -5  -5  14      118.03      116.06      3.02 o 
  -4  -5  14       90.42       90.88      2.56 o 
  -3  -5  14      242.18      246.36      4.79 o 
  -2  -5  14      360.61      385.37      4.85 o 
  -1  -5  14      121.57      105.57      2.83 o 
   0  -5  14      156.84      157.44      2.98 o 
   1  -5  14      212.32      206.84      3.57 o 
   2  -5  14       12.97       12.75      0.81 o 
   3  -5  14        4.99        6.37      0.93 o 
   4  -5  14      122.63      111.78      3.26 o 
   5  -5  14      157.33      157.09      4.20 o 
   6  -5  14        0.14        1.29      0.81 o 
  -6  -4  14      349.06      405.89     10.52 o 
  -5  -4  14      114.28      123.28      3.08 o 
  -4  -4  14       11.85       12.14      1.01 o 
  -3  -4  14       27.53       31.70      1.22 o 
  -2  -4  14        0.37        0.23      0.34 o 
  -1  -4  14       19.23       18.96      0.83 o 
   0  -4  14      210.44      203.81      3.52 o 
   1  -4  14        7.33        6.77      0.67 o 
   2  -4  14      295.85      288.42      6.33 o 
   3  -4  14      406.26      401.08      7.81 o 
   4  -4  14       59.55       63.64      2.33 o 
   5  -4  14       46.64       42.62      1.94 o 
   6  -4  14      197.72      196.39      6.15 o 
  -6  -3  14      208.29      234.57      6.47 o 
  -5  -3  14      195.12      193.32      5.66 o 
  -4  -3  14        9.99       11.50      0.97 o 
  -3  -3  14       90.02       85.61      2.10 o 
  -2  -3  14       16.19       21.20      0.89 o 
  -1  -3  14      620.21      632.92      9.11 o 
   0  -3  14      533.59      535.89      7.49 o 
   1  -3  14      306.46      306.16      4.75 o 
   2  -3  14      337.96      331.88      5.11 o 
   3  -3  14      113.23      112.33      2.44 o 
   4  -3  14       50.03       52.30      2.09 o 
   5  -3  14        0.14       -0.03      0.54 o 
   6  -3  14       78.50       73.93      3.40 o 
  -6  -2  14       78.79       81.21      3.24 o 
  -5  -2  14       13.14       15.21      1.46 o 
  -4  -2  14      294.20      334.31     16.99 o 
  -3  -2  14      210.42      209.90      9.06 o 
  -2  -2  14       10.04       12.73      1.16 o 
  -1  -2  14        6.22        7.13      0.93 o 
   0  -2  14        6.64        7.34      0.85 o 
   1  -2  14        4.97        4.43      0.81 o 
   2  -2  14       39.42       42.57      2.99 o 
   3  -2  14        0.09        0.65      0.54 o 
   4  -2  14        0.37        0.00      0.97 o 
   5  -2  14      198.23      200.92      8.09 o 
  -6  -1  14       25.74       30.09      1.94 o 
  -5  -1  14       27.09       33.11      1.70 o 
  -4  -1  14      100.91       95.40      2.87 o 
  -3  -1  14       44.68       42.07      1.82 o 
  -2  -1  14      103.45      102.66      2.99 o 
  -1  -1  14      116.93      109.98      3.11 o 
   0  -1  14        2.48        2.20      0.66 o 
   1  -1  14      174.08      175.80      7.04 o 
   2  -1  14      242.05      235.40      5.11 o 
   3  -1  14        1.09        1.59      0.62 o 
   4  -1  14       77.60       79.27      4.53 o 
   5  -1  14       48.81       44.49      3.40 o 
  -5   0  14      162.99      181.37      4.39 o 
  -4   0  14      125.82      122.40      3.38 o 
  -3   0  14        0.01        0.36      0.57 o 
  -2   0  14      126.12      124.29      3.38 o 
  -1   0  14      261.93      258.41      7.12 o 
   0   0  14        2.76        3.15      0.69 o 
   1   0  14       74.80       80.79      2.63 o 
   2   0  14      124.32      118.85      3.29 o 
   3   0  14       13.17       12.25      1.20 o 
   4   0  14       95.94       97.28      2.99 o 
  -4   1  14       23.49       26.25      1.55 o 
  -3   1  14       47.50       45.37      1.97 o 
  -2   1  14        1.83        1.01      0.56 o 
  -1   1  14       20.91       18.77      1.94 o 
   0   1  14        1.60        3.88      1.46 o 
   1   1  14        6.77        7.21      1.05 o 
   2   1  14        4.44        3.59      0.78 o 
   3   1  14        3.63        2.26      1.21 o 
   4   1  14        1.49        1.62      0.81 o 
  -2   2  14        0.12        1.13      0.81 o 
  -1   2  14        0.70        0.96      0.73 o 
   0   2  14      166.10      174.55      7.28 o 
   0 -10  15       54.62       64.71      2.91 o 
   2 -10  15       35.35       31.38      2.91 o 
  -1  -9  15       14.53       12.94      1.46 o 
   0  -9  15        4.77        6.31      0.97 o 
   2  -9  15        4.65        4.69      1.62 o 
  -2  -8  15      301.51      318.21      8.09 o 
  -1  -8  15      105.88      110.83      2.47 o 
   0  -8  15       18.03       16.32      1.83 o 
   1  -8  15        0.09        0.43      0.42 o 
   2  -8  15      131.60      138.84      3.89 o 
   3  -8  15       32.52       44.18      2.14 o 
  -3  -7  15        6.87        9.14      1.01 o 
  -2  -7  15      353.85      334.77      4.93 o 
  -1  -7  15       26.05       22.82      1.10 o 
   0  -7  15       27.83       30.89      1.07 o 
   1  -7  15      229.00      233.49      4.01 o 
   2  -7  15        4.83        6.21      0.93 o 
   3  -7  15        0.25        0.23      0.54 o 
   4  -7  15       14.28       12.62      1.62 o 
  -4  -6  15        7.06        3.40      1.13 o 
  -3  -6  15       15.34       11.32      1.05 o 
  -2  -6  15      181.99      202.41      3.44 o 
  -1  -6  15       67.16       73.07      1.65 o 
   0  -6  15        2.59        1.16      0.56 o 
   1  -6  15        1.60        1.77      0.76 o 
   2  -6  15       37.44       42.82      2.59 o 
   3  -6  15       98.54      105.19      3.56 o 
   4  -6  15      670.17      691.79     12.40 o 
  -5  -5  15        3.78        6.96      1.29 o 
  -4  -5  15        7.07        9.38      0.97 o 
  -3  -5  15      130.77      134.92      3.29 o 
  -2  -5  15      139.73      153.97      2.61 o 
  -1  -5  15       37.50       39.66      1.19 o 
   0  -5  15      248.03      247.16      5.23 o 
   1  -5  15      186.76      176.18      3.29 o 
   2  -5  15      143.05      133.59      2.77 o 
   3  -5  15       57.30       59.77      2.33 o 
   4  -5  15      160.01      173.10      4.47 o 
   5  -5  15        2.15        4.69      1.13 o 
  -5  -4  15       79.95       86.55      3.88 o 
  -4  -4  15        7.21        7.53      0.85 o 
  -3  -4  15      434.50      459.93     13.67 o 
  -2  -4  15      210.39      234.34      3.40 o 
  -1  -4  15      227.86      235.97      4.65 o 
   0  -4  15      347.32      362.99      7.02 o 
   1  -4  15       43.63       45.69      1.49 o 
   2  -4  15        3.96        4.36      0.62 o 
   3  -4  15       70.59       66.79      2.45 o 
   4  -4  15       62.04       61.78      2.45 o 
   5  -4  15       37.78       36.72      2.43 o 
  -4  -3  15       78.13       88.98      3.40 o 
  -3  -3  15       18.37       21.74      1.35 o 
  -2  -3  15        0.54        0.10      0.54 o 
  -1  -3  15        0.41        0.50      0.65 o 
   0  -3  15        8.63       13.51      1.22 o 
   1  -3  15      110.16      113.84      4.77 o 
   2  -3  15       10.42        9.93      1.08 o 
   3  -3  15      230.99      225.67      8.57 o 
   4  -3  15       14.67       16.34      2.43 o 
  -4  -2  15       62.82       67.00      2.36 o 
  -3  -2  15       40.02       39.73      1.82 o 
  -2  -2  15      173.59      171.41      4.19 o 
  -1  -2  15      708.12      732.34     12.78 o 
   0  -2  15       85.25       86.22      3.32 o 
   1  -2  15       23.00       20.88      1.32 o 
   2  -2  15       62.67       54.92      2.10 o 
   3  -2  15        1.35        1.83      0.81 o 
  -5  -1  15       11.78       12.62      2.26 o 
  -4  -1  15      306.38      334.87     11.32 o 
  -3  -1  15        3.37        6.99      0.96 o 
  -2  -1  15        3.33        6.23      0.93 o 
  -1  -1  15       31.93       39.85      1.86 o 
   0  -1  15        1.22        0.66      0.56 o 
   1  -1  15      118.81      127.95      3.53 o 
   2  -1  15       85.82       90.57      2.87 o 
   3  -1  15       83.68       84.61      3.40 o 
  -3   0  15       82.01       92.53      5.01 o 
  -2   0  15      164.28      163.91      4.19 o 
  -1   0  15        0.44        0.59      0.58 o 
   0   0  15        8.12        6.57      0.96 o 
   1   0  15      114.62      106.72      3.26 o 
   2   0  15       29.89       31.22      2.10 o 
   0  -8  16       18.20       18.44      1.62 o 
   1  -8  16       37.86       37.05      3.24 o 
  -1  -7  16        1.31        1.10      0.56 o 
   0  -7  16       26.16       22.31      0.99 o 
   1  -7  16       11.84        9.57      0.82 o 
   2  -7  16       65.67       62.12      4.04 o 
  -2  -6  16      411.58      450.90      6.20 o 
  -1  -6  16        0.20        0.41      0.42 o 
   0  -6  16      420.22      420.14      6.54 o 
   1  -6  16      324.93      341.99      5.45 o 
   2  -6  16        3.58        4.12      0.83 o 
   3  -6  16        1.77        0.49      0.81 o 
  -3  -5  16      300.83      302.36      8.57 o 
  -2  -5  16       60.84       59.30      1.70 o 
  -1  -5  16        0.01       -0.13      0.39 o 
   0  -5  16      136.76      142.85      2.48 o 
   1  -5  16        2.31        2.29      0.53 o 
   2  -5  16        0.01       -0.36      0.36 o 
   3  -5  16       48.29       49.66      2.75 o 
  -2  -4  16      105.83      129.93      3.56 o 
  -1  -4  16       54.24       55.17      2.12 o 
   0  -4  16       93.59      100.71      6.31 o 
   1  -4  16       41.14       41.07      1.49 o 
   2  -4  16       90.45       94.23      2.32 o 
   3  -4  16      101.69      105.64      4.21 o 
  -3  -3  16       69.18       73.45      4.53 o 
  -2  -3  16      131.39      142.69     11.00 o 
  -1  -3  16      383.90      408.84     11.41 o 
   0  -3  16      216.63      233.62      5.23 o 
   1  -3  16       18.86       19.21      1.37 o 
   2  -3  16       31.53       33.97      2.10 o 
  -3  -2  16       56.83       59.86      4.04 o 
  -2  -2  16        0.50        2.10      1.46 o 
  -1  -2  16       36.38       42.61      2.67 o 
   0  -2  16       22.50       24.18      1.62 o 
   1  -2  16        7.13        7.93      1.29 o 
   2  -2  16        2.88        4.37      0.97 o 
   3  -2  16        8.25        7.28      1.29 o 
  -1  -6  17        9.18        9.54      2.10 o 
   1  -6  17      144.95      172.29      5.34 o 
   0  -5  17      306.44      309.15      8.57 o 
   1  -5  17       33.19       32.03      2.26 o 
                                                 
